# Supplementary material for: Compromised two-start zigzag chromatin folding in immature mouse retina cells driven by irregularly spaced nucleosomes with short DNA linkers
Source: Nucleic Acids Res. 2025 Jun 4;53(10):gkaf457. doi: 10.1093/nar/gkaf457 (PMC12135184; doi:10.1093/nar/gkaf457)
Supplement: gkaf457_Supplemental_Files [file gkaf457_supplemental_files.zip]

Archive with 4 entries (4 files):
- Suppl. table S1 CryoET tilt series.xlsx
- Suppl. table S2 CAP models.xlsx
- Suppl. Table S3 linker tracing r.xlsx
- Supplemental_Text_Figures.pdf
