# Supplementary material for: Compromised two-start zigzag chromatin folding in immature mouse retina cells driven by irregularly spaced nucleosomes with short DNA linkers
Source: Nucleic Acids Res. 2025 Jun 4;53(10):gkaf457. doi: 10.1093/nar/gkaf457 (PMC12135184; doi:10.1093/nar/gkaf457)
Supplement: gkaf457_Supplemental_Files [file gkaf457_supplemental_files.zip › Suppl. table S1 CryoET tilt series.xlsx]

## Sheet: Sheet1
Sample #	Tilt series #	Biol. Sample	Ionic cond.	Magnification	Defocus, mkm	bead size	target bead number	residual error weighted mean, nm
1	1_1	PN1 repeat 1	HNE	53kx	-5	10 nm	10	0.147
1	1_2	PN1 repeat 1	HNE	53kx	-5	10 nm	10	0.162
1	1_3	PN1 repeat 1	HNE	53kx	-5	10 nm	10	0.185
2	2_1	PN1 repeat2	HNE	42kx	-6	10 nm	8	0.161
2	2_2	PN1 repeat 2	HNE	42kx	-6	10 nm	8	0.217
3	3_1	PN1 repeat 1	0.75 mM Mg2+	53kx	-5	10 nm	10	0.145
3	3_2	PN1 repeat 1	0.75 mM Mg2+	53kx	-5	10 nm	10	0.175
4	4_1	PN1 repeat2	0.75 mM Mg2+	64kx	-5	10 nm	10	0.171
4	4_2	PN1 repeat 2	0.75 mM Mg2+	64kx	-5	10 nm	8	0.116
5	5_1	PN1 repeat 1	2.0 mM Mg2+	53kx	-5	10 nm	10	0.189
5	5_2	PN1 repeat 1	2.0 mM Mg2+	53kx	-5	10 nm	10	0.152
6	6_1	PN1 repeat2	2.0 mM Mg2+	64kx	-5	10 nm	8	0.242
6	6_2	PN1 repeat 2	2.0 mM Mg2+	64kx	-5	10 nm	8	0.169
7	7_1	PN1 cross repeat 1	HNE	53kx	-5	10 nm	10	0.095
7	7_2	PN1 cross repeat 1	HNE	53kx	-5	10 nm	10	0.101
8	8_1	PN1 cross repeat 2	HNE	64kx	-5	10 nm	8	0.082
8	8_2	PN1 cross repeat 2	HNE	64kx	-5	10 nm	8	0.19
9	9_1	PN56 repeat 1	HNE	53kx	-5	10 nm	10	0.131
9	9_2	PN56 repeat 1	HNE	53kx	-5	10 nm	10	0.178
10	10_1	PN56 repeat 2	HNE	53kx	-5	10 nm	8	0.169
10	10_2	PN56 repeat 2	HNE	53kx	-5	10 nm	8	0.15
11	11_1	PN56 repeat 1	0.75 mM Mg2+	53kx	-5	10 nm	10	0.119
11	11_2	PN56 repeat 1	0.75 mM Mg2+	53kx	-5	10 nm	10	0.158
12	12_1	PN56 repeat 2	0.75 mM Mg2+	53kx	-5	10 nm	8	0.292
12	12_2	PN56 repeat 2	0.75 mM Mg2+	53kx	-5	10 nm	8	0.091
13	13_1	PN56 repeat 1	2.0 mM Mg2+	53kx	-5	10 nm	10	0.255
13	13_2	PN56 repeat 1	2.0 mM Mg2+	53kx	-5	10 nm	10	0.185
14	14_1	PN56 repeat 2	2.0 mM Mg2+	64kx	-5	10 nm	8	0.125
14	14_2	PN56 repeat 2	2.0 mM Mg2+	64kx	-5	10 nm	8	0.12
15	15_1	PN56 cross repeat 1	HNE	53kx	-5	10 nm	8	0.076
15	15_2	PN56 cross repeat 1	HNE	53kx	-5	10 nm	8	0.228
15	15_3	PN56 cross repeat 1	HNE	53kx	-5	10 nm	8	0.139
16	16_1	PN56 cross repeat 2	HNE	64kx	-5	10 nm	8	0.212
16	16_2	PN56 cross repeat 2	HNE	64kx	-5	10 nm	8	0.153
