# Supplementary material for: Compromised two-start zigzag chromatin folding in immature mouse retina cells driven by irregularly spaced nucleosomes with short DNA linkers
Source: Nucleic Acids Res. 2025 Jun 4;53(10):gkaf457. doi: 10.1093/nar/gkaf457 (PMC12135184; doi:10.1093/nar/gkaf457)
Supplement: gkaf457_Supplemental_Files [file gkaf457_supplemental_files.zip › Suppl. table S2 CAP models.xlsx]

## Sheet: sample 1 PN1 HNE
Sample #	Tilt series #	CAP #	nucleosome (n)	angle alpha (axial at nuc. n)	distance D (n to n+1)	distance N (n to nx)	absolute proximity [nx ⎯ n]	angle beta (plane n to plane n+1)	angle para (plane n to plane nx)
1	1_1	1_1	1		20.55	20.55	1	89.6	89.6
1	1_1	1_1	2	50.6	27.74	19.73	2	37.9	48.8
1	1_1	1_1	3	37.8	11.89	11.89	1	64.8	64.8
1	1_1	1_1	4	81.1	22.98	22.22	2	16.7	36.5
1	1_1	1_1	5	59.3	21.86	18.24	4	30.9	79.7
1	1_1	1_1	6	61.6	27.41	21.86	1	68	30.9
1	1_1	1_1	7	70.9	18.46	16.66	3	25.2	87.6
1	1_1	1_1	8	76.1	14.99	13.77	2	82.3	71.9
1	1_1	1_1	9	61.1	11.44	11.44	1	67.2	67.2
1	1_1	1_1	10	36.2	19.87	18.71	3	37.2	70
1	1_1	1_1	11	67.9	23.78	12.6	2	65.6	70.3
1	1_1	1_1	12	57.9	18.72	16.79	2	11.1	80.3
1	1_1	1_1	13	55.6	17.16	17.16	1	89.3	89.3
1	1_1	1_1	14
1	1_1	1_1	average	59.675	19.7577	17.0477	1.92308	52.7538	68.2231
1	1_1	1_2	1		19.32	14.74	2	17	57.4
1	1_1	1_2	2	41.7	21.64	16	2	40.4	38.2
1	1_1	1_2	3	44.1	20.94	20.94	1	29.2	29.2
1	1_1	1_2	4	47.8	30.1	19.7	2	41.3	47.8
1	1_1	1_2	5	40.1	26.49	20.62	2	13.8	76.3
1	1_1	1_2	6	50.4	19.79	19.79	1	62.6	62.6
1	1_1	1_2	7	60.5	20.4	20.4	1	15.6	15.6
1	1_1	1_2	8	76.8	33.56	20.25	2	56.2	78.2
1	1_1	1_2	9	66.5	20.84	20.84	1	70.4	70.4
1	1_1	1_2	10	54.9	37.95	28.74	3	53.9	77.3
1	1_1	1_2	11	92.5	21.29	13.74	3	24.3	81.2
1	1_1	1_2	12	70.8	22.05	14.77	2	34	88.3
1	1_1	1_2	13	39	12.08	12.08	1	60.5	60.5
1	1_1	1_2	14	30.1	22.35	21.58	2	53.2	31.5
1	1_1	1_2	15	68.4	14.03	14.03	1	62.7	62.7
1	1_1	1_2	16	62.7	21.58	14.12	3	28.3	30.3
1	1_1	1_2	17	53.5	16.91	16.91	1	36.2	36.2
1	1_1	1_2	18	90.3	15.29	15.29	1	66.8	66.8
1	1_1	1_2	19
1	1_1	1_2	average	58.2412	22.0339	18.03	1.72222	42.5778	56.1389
1	1_1	1_3	1		12.8	12.8	1	26.8	26.8
1	1_1	1_3	2	77.5	21.54	19.98	2	63.5	66.7
1	1_1	1_3	3	56.3	20.8	20.8	1	11.8	11.8
1	1_1	1_3	4	153	17.77	17.77	1	76.4	76.4
1	1_1	1_3	5	60.5	14.27	14.27	1	84.1	84.1
1	1_1	1_3	6	62.6	13.61	13.61	1	64.6	64.6
1	1_1	1_3	7	51.7	26.37	14.51	2	79.9	81.8
1	1_1	1_3	8	83.3	25.18	20.87	2	15.4	83.9
1	1_1	1_3	9	46.3	27.59	15.69	2	61.3	23.4
1	1_1	1_3	10	33.4	26.88	20.88	2	78	80.4
1	1_1	1_3	11	50.5	13.63	13.63	1	22.4	22.4
1	1_1	1_3	12	33.5	31.28	21.03	2	52.6	80.4
1	1_1	1_3	13	135	21.89	18.95	2	84.6	20.9
1	1_1	1_3	14	59.9	11.88	11.88	1	82.2	82.2
1	1_1	1_3	15	27.8	35.07	35.07	1	82.6	82.6
1	1_1	1_3	16	104.7	8.39	8.39	1	78.1	78.1
1	1_1	1_3	17	73.8	26.78	26.78	1	41.7	41.7
1	1_1	1_3	18	93.7	29.27	19.25	2	62.1	16.6
1	1_1	1_3	19	35.3	14.73	15.03	2	66.9	44.6
1	1_1	1_3	20	45.4	21.12	14.73	1	23.2	66.9
1	1_1	1_3	21
1	1_1	1_3	average	67.5895	21.0425	17.796	1.45	57.91	56.815
1	1_1	1_4	1		13.01	13.01	1	11.6	11.6
1	1_1	1_4	2	69.9	20.87	17.13	2	88.8	42.1
1	1_1	1_4	3	55.1	12.38	12.38	1	65.5	65.5
1	1_1	1_4	4	64.4	24.99	24.22	3	34.7	42.3
1	1_1	1_4	5	63.4	38.37	22.6	2	81.5	73.3
1	1_1	1_4	6	41	18.59	18.59	1	37.3	37.3
1	1_1	1_4	7	64.7	9.97	9.97	1	58.7	58.7
1	1_1	1_4	8	109.7	7.95	7.95	1	76.9	76.9
1	1_1	1_4	9	82.9	17.31	14.69	2	65.9	66.5
1	1_1	1_4	10	79.3	18.67	18.12	2	63.9	48.3
1	1_1	1_4	11	115.1	10.89	10.89	1	40.9	40.9
1	1_1	1_4	12	52	27.59	23.96	2	83.6	4.3
1	1_1	1_4	13	55.3	23.41	22.59	2	86.6	73.9
1	1_1	1_4	14	79.8	13.01	13.01	1	87.1	87.1
1	1_1	1_4	15	63.3	15.72	15.72	1	72.2	72.2
1	1_1	1_4	16	79.6	11.25	11.25	1	81	81
1	1_1	1_4	17	86.2	17.97	15.91	3	68.2	12.1
1	1_1	1_4	18	72.9	10.54	10.54	1	83.6	83.6
1	1_1	1_4	19	62.1	23.04	17.97	2	67.1	74
1	1_1	1_4	20	83.7	9.55	9.55	1	79.4	79.4
1	1_1	1_4	21	98.7	11.2	11.2	1	65.6	65.6
1	1_1	1_4	22	83.8	15.65	13.65	2	28.2	54.4
1	1_1	1_4	23	46.3	18.43	15.65	1	57.2	28.2
1	1_1	1_4	24
1	1_1	1_4	average	73.1455	16.9722	15.2413	1.52174	64.587	55.6174
1	1_1	1_5	4	51	17.84	16.26	2	41	55.7
1	1_1	1_5	5	64.5	9.96	9.96	1	29.9	29.9
1	1_1	1_5	6	60.1	12.75	12.75	1	87.3	87.3
1	1_1	1_5	7	56.6	20.96	11.62	2	19.1	88.4
1	1_1	1_5	8	63	21.49	17.53	2	39	70.4
1	1_1	1_5	9	58.5	27.09	20.26	2	31.8	51.3
1	1_1	1_5	10	48.4	18.14	14.18	2	24.7	61.7
1	1_1	1_5	11	50.9	13.08	13.08	1	85.4	85.4
1	1_1	1_5	12	99.3	23.66	20.48	2	10	74.4
1	1_1	1_5	13	58.9	9.22	9.22	1	82.9	82.9
1	1_1	1_5	14
1	1_1	1_5	average	61.12	17.419	14.534	1.6	45.11	68.74
1	1_1	1_6	1		20.2	20.2	1	50.3	50.3
1	1_1	1_6	2	74.1	13.94	13.94	1	28.6	28.6
1	1_1	1_6	3	68	20.49	20.49	1	37.4	37.4
1	1_1	1_6	4	105.7	12.59	12.59	1	66.4	66.4
1	1_1	1_6	5	60.7	27.51	19.42	3	86.1	47.2
1	1_1	1_6	6	49	18.67	18.67	1	56.6	56.6
1	1_1	1_6	7			15.65	5		36.7
1	1_1	1_6	average	71.5	18.9	17.28	1.85714	54.2333	46.1714
1	1_1	1_7	1		30.97	20.48	8	63	46.7
1	1_1	1_7	2	61.1	23.13	23.13	1	22.3	22.3
1	1_1	1_7	3	65.7	20.19	11.61	2	48.8	48.8
1	1_1	1_7	4	32.7	20.97	20.19	1	52.2	52.2
1	1_1	1_7	5	66.8	8.55	8.55	1	76.7	76.7
1	1_1	1_7	6	106.8	24.59	21.11	2	39.5	60.2
1	1_1	1_7	7	54	21.49	20.3	2	80.7	77.1
1	1_1	1_7	8	52.4	24.19	21.49	1	25.1	80.7
1	1_1	1_7	9	57.2	20.78	20.78	1	19.5	19.5
1	1_1	1_7	10	102.7	16.48	16.48	1	67.7	67.7
1	1_1	1_7	11	93.4	18.34	18.34	1	67.8	67.8
1	1_1	1_7	12
1	1_1	1_7	average	69.28	20.88	18.4055	1.90909	51.2091	56.3364
1	1_1	1_7	13		16.26	16.26	1	89.4	89.4
1	1_1	1_7	14	76.2	11.99	11.99	1	80.5	80.5
1	1_1	1_7	15	37.7	33.95	17.75	2	26.3	71
1	1_1	1_7	16	83.7	9.38	9.38	1	68.1	68.1
1	1_1	1_7	17	56.3	32.46	25.78	3	20.2	10.3
1	1_1	1_7	18	103.6	26.08	26.08	1	86.5	86.5
1	1_1	1_7	19	78.3	22.8	15.07	trans	76.7	86.2
1	1_1	1_7	20	107.1	19.58	19.58	1	44.6	44.6
1	1_1	1_7	21	79.1	10.3	10.3	1	62.2	62.2
1	1_1	1_7	22	83.6	16.51	16.51	1	58.6	58.6
1	1_1	1_7	23
1	1_1	1_7	average	78.4	19.931	16.87	1.33333	61.31	65.74
1	1_1	1_8	1		12.77	12.77	1	38.9	38.9
1	1_1	1_8	2	52.5	22.53	22.53	1	58.3	58.3
1	1_1	1_8	3	82.6	10.29	10.29	1	52.3	52.3
1	1_1	1_8	4	59.3	24.52	13.61	3	24.5	54.7
1	1_1	1_8	5	109.1	11.55	11.55	1	8.6	8.6
1	1_1	1_8	6	129.9	25.32	22.67	2	87.6	32.6
1	1_1	1_8	7	63.5	11.81	11.81	1	75.6	75.6
1	1_1	1_8	8	78.4	14.91	14.91	1	53.8	53.8
1	1_1	1_8	9	156.7	13.53	13.53	1	24.5	24.5
1	1_1	1_8	10	114.3	17.02	17.02	1	71	71
1	1_1	1_8	11
1	1_1	1_8	average	94.0333	16.425	15.069	1.3	49.51	47.03
1	1_1	1_9	5		11.56	11.56	1	67.3	67.3
1	1_1	1_9	6	45.2	16.67	16.67	1	67.1	67.1
1	1_1	1_9	7	59.4	24.07	11.84	2	56.3	68.2
1	1_1	1_9	8	48.7	28.24	21.19	2	43	58
1	1_1	1_9	9	55.5	26.48	16.96	3	30.6	11.3
1	1_1	1_9	10	67.4	16.06	16.06	1	50.8	50.8
1	1_1	1_9	11	63.7	17.09	17.09	1	55.1	55.1
1	1_1	1_9	12
1	1_1	1_9	average	56.65	20.0243	15.91	1.57143	52.8857	53.9714
1	1_1	1_10	1		26.75	23.48	2	48.8	71.3
1	1_1	1_10	2	58.8	19.2	19.2	1	30.2	30.2
1	1_1	1_10	3	54.6	23.27	23.27	1	76.2	76.2
1	1_1	1_10	4	93.8	21.68	19.8	2	89.3	87.6
1	1_1	1_10	5	89.3	27.62	21.68	1	41.8	76.2
1	1_1	1_10	6	76.6	27.03	23.14	3	81.6	67.9
1	1_1	1_10	7	74.7	19.38	19.38	1	33.6	20
1	1_1	1_10	8	77.4	20.31	20.31	1	40.8	40.8
1	1_1	1_10	9	86.8	17.91	17.91	1	48.3	48.3
1	1_1	1_10	10
1	1_1	1_10	average	76.5	22.5722	20.9078	1.44444	54.5111	57.6111
1	1_1	1_10	11		32.07	19.16	trans	14	63.2
1	1_1	1_10	12	45.7	12.58	12.58	1	61.8	61.8
1	1_1	1_10	13	64.5	15.8	15.8	1	57.7	57.7
1	1_1	1_10	14	85.2	19.4	13.38	2	45.9	72.9
1	1_1	1_10	15	33.2	8.08	8.08	1	80.8	80.8
1	1_1	1_10	16	109.1	20.73	20.73	1	50.4	50.4
1	1_1	1_10	17	75.8	19.84	19.84	1	24.8	24.8
1	1_1	1_10	18	104.2	17.06	17.06	1	28.8	28.8
1	1_1	1_10	19	85.9	21.23	18.09	2	72.5	45.7
1	1_1	1_10	20	50.1	21.48	19.94	2	64.6	87.8
1	1_1	1_10	21	53.9	22.49	17.84	2	24.6	80.1
1	1_1	1_10	22	46.1	23.04	22.49	1	55.9	24.6
1	1_1	1_10	23	103.8	27.08	23.04	1	33.2	55.9
1	1_1	1_10	24			22.79	3		79.4
1	1_1	1_10	average	71.4583	20.0677	17.9157	1.46154	47.3077	58.1357
1	1_1	1_11	1		17.96	17.96	1	61.8	61.8
1	1_1	1_11	2	67.8	19.45	16.34	2	67.4	34.3
1	1_1	1_11	3	57.1	11.07	11.07	1	88	88
1	1_1	1_11	4	27.7	22.38	21.82	3	48.9	62.7
1	1_1	1_11	5	81.5	21.08	13.58	2	31.6	69.8
1	1_1	1_11	6	96.1	20.56	20.56	1	13.5	13.5
1	1_1	1_11	7	98.3	18.58	18.58	1	40.5	40.5
1	1_1	1_11	8	80.7	29.29	21.59	6	60.1	85.6
1	1_1	1_11	9	50.5	14.46	14.46	1	16.6	16.6
1	1_1	1_11	10
1	1_1	1_11	average	69.9625	19.4256	17.3289	2	47.6	52.5333
1	1_2	1_12	1		21.12	16.98	2	32.4	47.9
1	1_2	1_12	2	53.3	11.34	11.34	1	25.2	25.2
1	1_2	1_12	3	58.1	20.66	16.62	2	45.8	19.3
1	1_2	1_12	4	45.8	21.96	17.54	2	47.4	31.7
1	1_2	1_12	5	59.6	18.42	18.42	1	53	53
1	1_2	1_12	6	69.9	15.03	15.03	1	55.9	55.9
1	1_2	1_12	7	96.9	18.43	17.34	3	79.1	78.6
1	1_2	1_12	8	92.3	17.9	17.9	1	51.5	51.5
1	1_2	1_12	9	85.4	17.57	17.57	1	38.7	38.7
1	1_2	1_12	10	115.1	9.38	9.38	1	24.2	24.2
1	1_2	1_12	11	76.2	18.22	18.22	1	78.1	78.1
1	1_2	1_12	12			17.59	3		77.7
1	1_2	1_12	average	75.26	17.2755	16.1608	1.58333	48.3	48.4833
1	1_2	1_13	1		18.1	18.1	1	20.4	20.4
1	1_2	1_13	2	61.3	18.83	18.83	1	22.4	22.4
1	1_2	1_13	3	49.5	27.21	18.83	2	12.9	35
1	1_2	1_13	4	59	24.16	20.71	2	56.8	26.2
1	1_2	1_13	5	65.6	23.07	23.07	1	57.1	57.1
1	1_2	1_13	6	50.5	29.91	25.62	2	71.4	71
1	1_2	1_13	7			23.42	2		18
1	1_2	1_13	8		28.28	28.28	1	24.7	24.7
1	1_2	1_13	9	76.4	26.62	24.23	2	20	13.9
1	1_2	1_13	10	60.1	20.64	20.64	1	27.4	27.4
1	1_2	1_13	11	64.5	18.72	18.72	1	15.5	15.5
1	1_2	1_13	12	86.2	19.38	19.38	1	50.1	50.1
1	1_2	1_13	13
1	1_2	1_13	average	63.6778	23.1745	21.6525	1.41667	34.4273	31.8083
1	1_2	1_14	1		22.07	17.64	2	68.6	81.6
1	1_2	1_14	2	48.7	20.57	19.96	2	35.9	40.6
1	1_2	1_14	3	34.5	33.14	20.57	1	47.8	35.9
1	1_2	1_14	4	89.5	26.66	25.79	2	45.5	58.3
1	1_2	1_14	5	59.4	25.37	22.32	2	83.3	32.3
1	1_2	1_14	6	58.7	18.54	18.54	1	65.5	65.5
1	1_2	1_14	7	44.4	27.3	16.65	2	38.8	14.6
1	1_2	1_14	8	35.2	16.85	16.85	1	26.1	26.1
1	1_2	1_14	9	76.2	17.12	17.12	1	74.8	74.8
1	1_2	1_14	10	60.9	19.82	19.82	1	37.6	37.6
1	1_2	1_14	11	87.5	21.94	18.85	2	64.8	69.8
1	1_2	1_14	12	114.6	18.84	18.84	1	52.1	52.1
1	1_2	1_14	13	60.6	21.87	21.87	1	20.4	20.4
1	1_2	1_14	14	66.5	18.24	18.24	1	80.3	80.3
1	1_2	1_14	15	79.3	16.32	16.32	1	32	32
1	1_2	1_14	16	41.3	27.44	17.65	2	72	39.9
1	1_2	1_14	17	39.8	19.34	18.61	2	42.8	87.1
1	1_2	1_14	18	36.8	30.08	19.34	1	20.7	42.8
1	1_2	1_14	19	65.3	13.97	13.97	1	27	27
1	1_2	1_14	20	147.2	28.57	22.83	2	51.4	67.2
1	1_2	1_14	21	50.5	12.24	12.24	1	71.3	71.3
1	1_2	1_14	22	80.5	17.77	17.77	1	62.3	62.3
1	1_2	1_14	23	77.6	21.87	19.84	2	27.8	19.7
1	1_2	1_14	24	93	25.02	21.87	1	49.2	27.8
1	1_2	1_14	25	89.5	23.51	23.36	2	71.8	38
1	1_2	1_14	26	69.8	15.82	15.82	1	70.9	70.9
1	1_2	1_14	27	112.2	29.02	29.02	1	84.3	84.3
1	1_2	1_14	28	86.4	31.56	31.56	1	23.1	23.1
1	1_2	1_14	29	73.3	26.11	26.11	1	56.9	56.9
1	1_2	1_14	30
1	1_2	1_14	average	70.6857	22.3093	19.9783	1.37931	51.8966	49.6621
1	1_2	1_14	31		15.27	15.27	1	36.2	36.2
1	1_2	1_14	32	56.3	17.8	17.8	1	27.8	27.8
1	1_2	1_14	33	58.1	20.07	15.76	2	76.8	35.5
1	1_2	1_14	34	59.6	26.77	18.49	2	34.5	80.6
1	1_2	1_14	35	106.3	15.63	15.63	1	22.7	22.7
1	1_2	1_14	36	59.2	20.03	20.03	1	38.6	38.6
1	1_2	1_14	37	58.6	23.79	18.02	2	23.3	17.3
1	1_2	1_14	38	87.1	19.1	19.1	1	65.7	65.7
1	1_2	1_14	39	78.4	28.8	20.09	2	63.4	21.7
1	1_2	1_14	40	41.9	15.6	15.6	1	65.6	65.6
1	1_2	1_14	41	59.5	22.58	22.58	1	78.8	78.8
1	1_2	1_14	42	108.8	22.39	19.9	2	69.5	43.9
1	1_2	1_14	43	100	14.44	14.44	1	60.2	60.2
1	1_2	1_14	44	59	23.31	16.06	2	19.1	84.5
1	1_2	1_14	45	43.4	15.83	11.54	2	77	53.2
1	1_2	1_14	46	40.7	17.12	15.83	1	67.6	77
1	1_2	1_14	47	60.2	23.37	18.6	2	48.5	14.9
1	1_2	1_14	48	52.7	14.99	14.99	1	62.4	62.4
1	1_2	1_14	49
1	1_2	1_14	average	66.4588	19.8272	17.2072	1.44444	52.0944	49.2556
1	1_2	1_15	1		24.53	17.9	3	67.6	23.1
1	1_2	1_15	2	73.4	11.53	11.53	1	69.5	69.5
1	1_2	1_15	3	66	24.18	21.9	2	28.9	39
1	1_2	1_15	4	61.4	17.02	12.83	2	11	22.2
1	1_2	1_15	5	42	18.56	13.56	2	19.7	14.3
1	1_2	1_15	6	46.9	13.29	13.29	1	24.2	24.2
1	1_2	1_15	7	91.8	26.43	16.24	2	87.3	63.7
1	1_2	1_15	8	37.8	21.82	21.82	1	27.2	27.2
1	1_2	1_15	9	80.8	14.86	14.86	1	78.4	78.4
1	1_2	1_15	10	56.8	24.58	20.64	8	75.5	32.4
1	1_2	1_15	11	53.3	28.48	20.61	2	81.9	77.3
1	1_2	1_15	12	84.1	12	12	1	70.6	70.6
1	1_2	1_15	13	23.5	23.34	23.34	1	55	55
1	1_2	1_15	14	63.4	22.19	13.23	2	22.3	76.3
1	1_2	1_15	15	71	21.23	21.23	1	82.4	82.4
1	1_2	1_15	16	105	25.03	25.03	1	74.4	74.4
1	1_2	1_15	17	78.8	26.38	26.38	1	73.6	73.6
1	1_2	1_15	18	125.1	21.07	21.07	1	88	88
1	1_2	1_15	19	59.6	24.86	24.86	1	87	87
1	1_2	1_15	20	116	19.86	19.86	1	60.9	60.9
1	1_2	1_15	21	76.2	15.77	15.77	1	16	16
1	1_2	1_15	22
1	1_2	1_15	average	70.645	20.81	18.4738	1.71429	57.2095	55.0238
1	1_2	1_15	23		26.53	25.12	2	47.5	45.4
1	1_2	1_15	24	62.7	20.85	19.04	3	50.2	88.6
1	1_2	1_15	25	80.3	21.69	18.72	4	79.9	42.1
1	1_2	1_15	26	56.4	27.33	21.69	1	72.6	79.9
1	1_2	1_15	27	102	25.34	24.41	3	39.8	82.3
1	1_2	1_15	28	62.3	26.85	19.58	4	60.4	69.8
1	1_2	1_15	29	81.1	28.13	17.05	trans	55.2	57.7
1	1_2	1_15	30	92.9	24.59	22.79	trans	57.8	24.3
1	1_2	1_15	31			17.57	trans		81.6
1	1_2	1_15	average	76.8143	25.1638	20.6633	2.83333	57.925	63.5222
1	1_2	1_15	32		23.84	23.84	1	27.3	27.3
1	1_2	1_15	33	81	20.65	20.65	1	64.7	64.7
1	1_2	1_15	34	98.1	26.56	26.56	1	28.9	28.9
1	1_2	1_15	35	74.8	27.46	21.4	3	21.9	22.4
1	1_2	1_15	36	98.4	16.38	16.38	1	23.4	23.4
1	1_2	1_15	37	77.7	23.36	21.42	4	20	63.2
1	1_2	1_15	38
1	1_2	1_15	average	86	23.0417	21.7083	1.83333	31.0333	38.3167
1	1_2	1_16	1		29.76	15.65	2	70.5	23.6
1	1_2	1_16	2	23.2	16.97	16.97	1	85.9	85.9
1	1_2	1_16	3	71.2	25.79	25.79	1	83.5	83.5
1	1_2	1_16	4	90.6	10.37	10.37	1	77	77
1	1_2	1_16	5	52.5	20.58	20.58	1	65.1	65.1
1	1_2	1_16	6	88	15.99	15.99	1	34.7	34.7
1	1_2	1_16	7	80.7	24.36	19.67	2	66.6	38.8
1	1_2	1_16	8	53.8	15.4	15.4	1	88	88
1	1_2	1_16	9	70.4	18.35	18.35	1	61.9	61.9
1	1_2	1_16	10	67.2	18.9	18.9	1	28.3	28.3
1	1_2	1_16	11
1	1_2	1_16	average	66.4	19.647	17.767	1.2	66.15	58.68
1	1_2	1_17	1		32.41	32.41	1	72.3	72.3
1	1_2	1_17	2	68.5	26.72	18.55	2	23.5	35.5
1	1_2	1_17	3	43.3	22.28	22.28	1	58.9	58.9
1	1_2	1_17	4	132.4	26.8	26.19	2	47.8	88.7
1	1_2	1_17	5	60.9	24.75	15.05	2	83.2	74.9
1	1_2	1_17	6	37.3	20.87	16.58	2	15.2	60.8
1	1_2	1_17	7	47.1	20.62	20.57	3	53.2	9.8
1	1_2	1_17	8	75.4	23.42	18.16	4	51.1	48.3
1	1_2	1_17	9	65	20.52	18.42	2	37.6	76
1	1_2	1_17	10	37.2	29.96	20.52	1	38.6	37.6
1	1_2	1_17	11	47.8	25.48	22.62	2	68.5	11.2
1	1_2	1_17	12	57.6	20.59	20.59	1	60.9	60.9
1	1_2	1_17	13	62.4	22.05	18.64	7	5.4	20.2
1	1_2	1_17	14	100.2	19.18	19.18	1	38.2	38.2
1	1_2	1_17	15	92.9	16.66	16.66	1	11.8	11.8
1	1_2	1_17	16	45.2	28.02	20.25	3	39.6	58.6
1	1_2	1_17	17	64	24.76	20.12	2	71.5	50.7
1	1_2	1_17	18	105.4	15.52	15.52	1	32.2	32.2
1	1_2	1_17	19	79.5	25.93	17.06	4	29.1	68.6
1	1_2	1_17	20	87.9	18.88	18.88	1	87.9	87.9
1	1_2	1_17	21	77.2	27.89	22.9	2	43.3	41.8
1	1_2	1_17	22	52.6	11.2	11.2	1	72.4	72.4
1	1_2	1_17	23	72.6	20.4	20.4	1	72.8	72.8
1	1_2	1_17	24	70.3	19.24	14.81	2	10.7	14.1
1	1_2	1_17	25	50	13.82	13.82	1	12.5	12.5
1	1_2	1_17	26	95.1	28.7	23.83	4	78.9	67.1
1	1_2	1_17	27	84.9	15.9	15.9	1	34.6	34.6
1	1_2	1_17	28
1	1_2	1_17	average	69.7192	22.3174	19.3004	2.03704	46.3593	48.8296
1	1_2	1_18	1		27.87	27.87	1	28.1	28.1
1	1_2	1_18	2	147.7	28.71	25.16	2	79.8	69.3
1	1_2	1_18	3	53	27.68	20.36	3	44.3	68.7
1	1_2	1_18	4	55.2	15.52	15.52	1	47.6	47.6
1	1_2	1_18	5	74.2	18.12	18.12	1	25	25
1	1_2	1_18	6	84.1	20	20	1	35.2	35.2
1	1_2	1_18	7	75.2	24.4	24.4	1	46.1	46.1
1	1_2	1_18	8	81.7	30.56	27.32	2	57.8	45.9
1	1_2	1_18	9			30.56	1		57.8
1	1_2	1_18	average	81.5857	24.1075	23.2567	1.44444	45.4875	47.0778
1	1_2	1_19	1		17.73	17.73	1	65.1	65.1
1	1_2	1_19	2	83	11.05	11.05	1	65.9	65.9
1	1_2	1_19	3	42.1	18.45	13.49	2	67.3	20.4
1	1_2	1_19	4	46.2	14.85	12.66	2	71.6	69.7
1	1_2	1_19	5	55.1	17.34	14.85	1	54.1	71.6
1	1_2	1_19	6	152.1	23.26	15.05	2	81.1	56.5
1	1_2	1_19	7	42.1	22.65	22.65	1	75.2	75.2
1	1_2	1_19	8	59.6	24.67	16.49	2	49.4	82.8
1	1_2	1_19	9	61.4	21.77	21.77	1	15.7	15.7
1	1_2	1_19	10	83.2	27.41	23.85	2	70.4	35.4
1	1_2	1_19	11	81	10.54	10.54	1	52.4	52.4
1	1_2	1_19	12	100.8	14.17	14.17	1	55.4	55.4
1	1_2	1_19	13	118.5	21.12	19.18	2	15.3	49.8
1	1_2	1_19	14	90.3	19	19	1	21.5	21.5
1	1_2	1_19	15	99.5	13.48	13.48	1	73.7	73.7
1	1_2	1_19	16	129.7	22	22	1	55.1	55.1
1	1_2	1_19	17	109	11.36	11.36	1	85.7	85.7
1	1_2	1_19	18	47.9	19.07	19.07	1	18.6	18.6
1	1_2	1_19	19			14.23	2		68.9
1	1_2	1_19	average	82.4412	18.3289	16.4537	1.36842	55.1944	54.7053
1	1_2	1_20	1		12.73	12.73	1	51.7	51.7
1	1_2	1_20	2	73.4	16.77	16.56	2	35.4	12.4
1	1_2	1_20	3	70.1	10.74	10.74	1	30.8	30.8
1	1_2	1_20	4	69.5	23.04	23.04	1	45.1	45.1
1	1_2	1_20	5	75.6	20.23	17.59	2	73.7	89
1	1_2	1_20	6	57.3	15.3	15.3	1	41.9	41.9
1	1_2	1_20	7	43.6	23.59	23.59	1	78.2	78.2
1	1_2	1_20	8	55	32.1	16.36	2	59	69.4
1	1_2	1_20	9	49.8	12.9	12.9	1	18.1	18.1
1	1_2	1_20	10	65.2	22.8	22.8	1	27.8	27.8
1	1_2	1_20	11	70.9	26.58	20.97	2	81.8	35.3
1	1_2	1_20	12	73.7	29.83	26.58	1	78.2	81.8
1	1_2	1_20	13	89.2	21.46	19.84	2	87.5	88.3
1	1_2	1_20	14	67.4	7.22	7.22	1	53.6	1
1	1_2	1_20	15	64.3	25.75	21.02	2	81.7	15.7
1	1_2	1_20	16	54.5	16.45	16.45	1	88.7	88.7
1	1_2	1_20	17	51.9	21.49	17.38	3	61.9	44
1	1_2	1_20	18	104.3	29.6	17.2	2	39.1	74.3
1	1_2	1_20	19	56.7	11.38	11.38	1	44	44
1	1_2	1_20	20	36.5	19.57	19.57	1	87.1	87.1
1	1_2	1_20	21	69.5	19.58	12.43	2	85.4	85
1	1_2	1_20	22	55.1	26.76	19.58	1	63.9	85.4
1	1_2	1_20	23	106.4	23.92	19.51	3	19.4	83.6
1	1_2	1_20	24	75.9	20.28	20.28	1	70.4	70.4
1	1_2	1_20	25	53.5	29.74	27.33	2	11.9	89.8
1	1_2	1_20	26
1	1_2	1_20	average	66.2208	20.7924	17.934	1.52	56.652	57.552
1	1_2	1_21	1		27.27	20.45	2	62.1	30.1
1	1_2	1_21	2	46.2	24.36	24.36	1	33	33
1	1_2	1_21	3	72.5	17.98	17.98	1	29.2	29.2
1	1_2	1_21	4	42.9	27.02	21.56	2	89.8	16.2
1	1_2	1_21	5	44.2	29.84	18.48	2	74.6	64.7
1	1_2	1_21	6	60.2	15.08	15.08	1	78.8	78.8
1	1_2	1_21	7	103.9	20.54	20.54	1	78.7	78.7
1	1_2	1_21	8	75.8	16.9	16.9	1	48.6	48.6
1	1_2	1_21	9	107.9	20.2	20.2	1	49	49
1	1_2	1_21	10	97.4	23.33	23.33	1	49.1	49.1
1	1_2	1_21	11	73.3	15.39	15.39	1	41.8	41.8
1	1_2	1_21	12	83	23.45	21.8	4	13	66.9
1	1_2	1_21	13	160.8	10.13	10.13	1	69	69
1	1_2	1_21	14	64.5	12.83	12.83	1	66.9	66.9
1	1_2	1_21	15			12.46	2		89.7
1	1_2	1_21	average	79.4308	20.3086	18.0993	1.46667	55.9714	54.1133
1	1_2	1_22	1		21.06	18.74	2	22.3	16.3
1	1_2	1_22	2	55.8	18.73	18.73	1	26.3	26.3
1	1_2	1_22	3	80.6	9.62	9.62	1	69.8	69.8
1	1_2	1_22	4	96	10.16	10.16	1	65.6	65.6
1	1_2	1_22	5	58.8	18.45	14.71	2	71.3	56.7
1	1_2	1_22	6	55.5	24.09	15.79	2	26.8	88.7
1	1_2	1_22	7	77.1	11.63	11.63	1	82.7	82.7
1	1_2	1_22	8	76.5	11.27	11.27	1	80.7	80.7
1	1_2	1_22	9	100.3	22.2	14.18	2	61.1	87.5
1	1_2	1_22	10	54.3	14.9	14.9	1	34.8	34.8
1	1_2	1_22	11	86.7	13.91	13.91	1	47	47
1	1_2	1_22	12	69.2	11.22	11.22	1	60.2	60.2
1	1_2	1_22	13
1	1_2	1_22	average	73.7091	15.6033	13.7383	1.33333	54.05	59.6917
1	1_2	1_23	1		17.75	17.75	1	81.5	81.5
1	1_2	1_23	2	83.1	16.86	16.86	1	55.9	55.9
1	1_2	1_23	3	109.4	18.1	18.1	1	15.3	15.3
1	1_2	1_23	4	72.7	21.32	11.32	3	42	22
1	1_2	1_23	5	67.5	18.46	18.46	1	40.1	40.1
1	1_2	1_23	6	76.9	20.61	18.12	3	34	21.2
1	1_2	1_23	7	58.3	18.67	18.67	1	22.4	22.4
1	1_2	1_23	8	81.3	26.34	19.22	2	25.3	44.2
1	1_2	1_23	9	154	17.56	17.56	1	65.9	65.9
1	1_2	1_23	10	86	28.53	25.58	2	54.2	55.9
1	1_2	1_23	11	63.7	12.8	12.8	1	75.1	75.1
1	1_2	1_23	12
1	1_2	1_23	average	85.29	19.7273	17.6764	1.54545	46.5182	45.4091
1	1_2	1_24	1		12.95	12.95	1	14.2	14.2
1	1_2	1_24	2	111.1	18.65	18.65	1	42	42
1	1_2	1_24	3	60.3	26.09	19.28	4	85.7	75.2
1	1_2	1_24	4	65.9	23.56	23.36	2	82.9	62.9
1	1_2	1_24	5	78.3	23.9	19.78	2	85.2	13.5
1	1_2	1_24	6	54.3	17.82	17.82	1	87	87
1	1_2	1_24	7	106.2	20.75	20.75	1	75.1	75.1
1	1_2	1_24	8
1	1_2	1_24	average	79.35	20.5314	18.9414	1.71429	67.4429	52.8429

## Sheet: sample 2 PN1 HNE
Sample #	Tilt series #	CAP #	nucleosome (n)	angle alpha (axial at nuc. n)	distance D (n to n+1)	distance N (n to nx)	absolute proximity [nx ⎯ n]	angle beta (plane n to plane n+1)	angle para (plane n to plane nx)
2	2_1	2_1	1		19.77	19.45	2	48	33.5
2	2_1	2_1	2	61.9	17.94	17.94	1	79	79
2	2_1	2_1	3	68.8	27.21	27.21	1	33.3	33.3
2	2_1	2_1	4	73.5	22.07	22.07	1	24.3	24.3
2	2_1	2_1	5	64.8	18.77	18.77	1	54.3	54.3
2	2_1	2_1	6	82.6	24.35	22.07	2	78.8	78.5
2	2_1	2_1	7	103.2	18.2	11.76	2	58.5	21.8
2	2_1	2_1	8	21.6	26.6	21.68	2	71.3	71.6
2	2_1	2_1	9	53.8	18.77	18.77	1	53.7	53.7
2	2_1	2_1	10	46.1	31.44	19.97	3	62.1	69.2
2	2_1	2_1	11	63	19.86	19.86	1	26.9	26.9
2	2_1	2_1	12	78.7	28.78	27.95	2	80.9	79.3
2	2_1	2_1	13	75.7	8.76	8.76	1	17.6	17.6
2	2_1	2_1	14	48.9	18.04	18.04	1	76.1	76.1
2	2_1	2_1	15	164.7	7.02	7.02	1	7.5	7.5
2	2_1	2_1	16	111.4	18.02	18.02	1	14.5	14.5
2	2_1	2_1	17	115.5	12.33	12.33	1	69.2	69.2
2	2_1	2_1	18	88.5	15.53	15.53	1	69.2	69.2
2	2_1	2_1	19
2	2_1	2_1	average	77.8059	19.6367	18.1778	1.38889	51.4	48.8611
2	2_1	2_2	1		21.57	20.61	2	78	82.4
2	2_1	2_2	2	61	18.72	18.72	1	22.2	78
2	2_1	2_2	3	69.7	19.81	19.81	1	79.9	79.9
2	2_1	2_2	4	71.6	26.19	22.04	2	62.8	86.6
2	2_1	2_2	5	77.8	22.08	22.08	1	67.3	67.3
2	2_1	2_2	6	83	22.82	22.82	1	54.9	54.9
2	2_1	2_2	7	85.6	18.43	18.43	1	48.1	48.1
2	2_1	2_2	8
2	2_1	2_2	average	74.7833	21.3743	20.6443	1.28571	59.0286	71.0286
2	2_1	2_3	1		20.27	20.27	1	86.2	86.2
2	2_1	2_3	2	80.6	26.03	17.68	2	74.6	35.1
2	2_1	2_3	3	41.6	23.25	21.02	3	39.5	48.2
2	2_1	2_3	4	90.4	20.94	15.39	2	60.2	42.7
2	2_1	2_3	5	47.2	15.31	15.31	1	30.2	30.2
2	2_1	2_3	6	82	18.84	18.84	1	89.6	89.6
2	2_1	2_3	7
2	2_1	2_3	average	68.36	20.7733	18.085	1.66667	63.3833	55.3333
2	2_1	2_4	1		24.59	21.4	2	21.1	66.3
2	2_1	2_4	2	56.3	19.96	19.96	1	63.1	63.1
2	2_1	2_4	3	101.9	22.74	22.74	1	79.2	79.2
2	2_1	2_4	4	62.8	23.59	23.59	1	63.5	63.5
2	2_1	2_4	5	81	23.32	15.97	2	49.2	86.6
2	2_1	2_4	6	39.3	24.07	23.32	1	45.7	49.2
2	2_1	2_4	7
2	2_1	2_4	average	68.26	23.045	21.1633	1.33333	53.6333	67.9833
2	2_1	2_5	1		23.3	23.3	1	75.8	75.8
2	2_1	2_5	2	64.8	29.42	26.77	3	21.2	83.9
2	2_1	2_5	3	67.8	21.21	21.21	1	39	39
2	2_1	2_5	4	114.7	27.91	27.91	1	30.6	30.6
2	2_1	2_5	5	79	25.17	25.17	1	66.7	66.7
2	2_1	2_5	6	95.9	19.54	19.54	1	52.6	52.6
2	2_1	2_5	7	86.2	21.9	12.79	2	83.6	75.9
2	2_1	2_5	8	28.8	11.96	11.96	1	21	21
2	2_1	2_5	9	51.9	24.81	20.07	2	67.7	78.9
2	2_1	2_5	10	53.8	16.05	11.9	2	17.2	30.9
2	2_1	2_5	11	47.8	11.11	11.11	1	17.4	17.4
2	2_1	2_5	12	82.8	22	19.01	5	66.7	11.2
2	2_1	2_5	13	89.1	11.08	11.08	1	43.4	43.4
2	2_1	2_5	14	33.6	24.58	16.28	2	31.3	70.4
2	2_1	2_5	15	38.8	13.9	13.9	1	40.6	40.6
2	2_1	2_5	16	77.4	25.95	14.22	3	85.8	46.6
2	2_1	2_5	17	88.5	17.48	17.48	1	13.2	13.2
2	2_1	2_5	18	80.1	24.91	17.3	7	85.5	47.5
2	2_1	2_5	19	90.7	18.67	18.67	1	39.5	39.5
2	2_1	2_5	20	89.1	21.9	21.9	1	81.9	81.9
2	2_1	2_5	21	69.1	23.2	19.26	2	50.1	45.3
2	2_1	2_5	22	48.8	23.4	13.36	2	48	77
2	2_1	2_5	23	34.3	21.36	21.36	1	88.5	88.5
2	2_1	2_5	24
2	2_1	2_5	average	68.7727	20.9048	18.0674	1.86957	50.7522	51.2087
2	2_2	2_6	1		17.15	17.15	1	48.3	48.3
2	2_2	2_6	2	72.5	19.94	19.94	1	89.2	89.2
2	2_2	2_6	3	97.3	26.03	22.07	2	77.9	56.9
2	2_2	2_6	4	92.2	11.52	11.52	1	63.9	63.9
2	2_2	2_6	5	85.1	23.88	22.58	4	78.2	21.1
2	2_2	2_6	6	71	21.1	20.51	3	52.3	87.1
2	2_2	2_6	7	60.9	21.74	20.27	2	67.4	79.7
2	2_2	2_6	8	54.7	22.38	21.71	2	70.1	70.3
2	2_2	2_6	9
2	2_2	2_6	average	76.2429	20.4675	19.4688	2	68.4125	64.5625
2	2_2	2_7	1		19.07	19.07	1	68.1	68.1
2	2_2	2_7	2	74.6	17.83	17.83	1	80.5	80.5
2	2_2	2_7	3	96.6	25.42	25	2	82.8	86.7
2	2_2	2_7	4	66.8	18.88	13.41	2	15.2	42.8
2	2_2	2_7	5	34.5	23.67	18.88	1	53.2	15.2
2	2_2	2_7	6	64.2	21.08	21.08	1	13.3	13.3
2	2_2	2_7	7	103	39.77	22.96	3	51.1	45.9
2	2_2	2_7	8	86.7	12.3	12.3	1	26.5	26.5
2	2_2	2_7	9	32	24.3	24.3	1	8.9	8.9
2	2_2	2_7	10	72.7	17.57	15.33	2	60.1	31.9
2	2_2	2_7	11	71.7	18.85	17.57	1	12.1	60.1
2	2_2	2_7	12	112.5	18.51	18.51	1	62.1	62.1
2	2_2	2_7	13
2	2_2	2_7	average	74.1182	21.4375	18.8533	1.41667	44.4917	45.1667
2	2_2	2_8	1		13.16	13.16	1	88.5	88.5
2	2_2	2_8	2	72.2	12.32	12.32	1	65.1	65.1
2	2_2	2_8	3	48.5	20.65	15.03	2	11	32.9
2	2_2	2_8	4	52.2	13.2	13.2	1	9.4	9.4
2	2_2	2_8	5	65.6	23.66	16.33	2	80.1	14.7
2	2_2	2_8	6	91.4	19.73	19.73	1	29	29
2	2_2	2_8	7
2	2_2	2_8	average	65.98	17.12	14.9617	1.33333	47.1833	39.9333
2	2_2	2_9	1		13.02	13.02	1	78.2	78.2
2	2_2	2_9	2	45.5	22.95	22.95	1	37.7	37.7
2	2_2	2_9	3	77.7	15.46	15.46	1	6.2	6.2
2	2_2	2_9	4	99.9	22.92	22.92	1	68.2	68.2
2	2_2	2_9	5	117.9	19.24	19.24	1	89	89
2	2_2	2_9	6	57	28.7	25.7	3	74.1	48.1
2	2_2	2_9	7	76.9	19.2	19.2	1	36.1	36.1
2	2_2	2_9	8	114.2	12.52	12.52	1	67.3	67.3
2	2_2	2_9	9	53.3	26.82	23.33	2	67.4	29.7
2	2_2	2_9	10	58	8.97	8.97	1	88	88
2	2_2	2_9	11	38.7	18.78	18.78	1	38.9	38.9
2	2_2	2_9	12	61.8	26.44	13.05	2	60.9	75.4
2	2_2	2_9	13			24.15	2		89.9
2	2_2	2_9	average	72.8091	19.585	18.4069	1.38462	59.3333	57.9
2	2_2	2_10	1		26.56	26.56	1	76.3	76.3
2	2_2	2_10	2	84.6	15.59	15.59	1	63.3	63.3
2	2_2	2_10	3	70.6	19.34	19.34	1	65.9	65.9
2	2_2	2_10	4	68.1	24.72	20.41	2	48.5	81
2	2_2	2_10	5	53.4	23.26	18.52	2	39.8	68
2	2_2	2_10	6	52.7	15.11	15.11	1	80.8	80.8
2	2_2	2_10	7	90.9	17.88	17.88	1	39	39
2	2_2	2_10	8	84.4	21.58	18.89	3	66.5	84
2	2_2	2_10	9	109.5	12.64	12.64	1	77.3	77.3
2	2_2	2_10	10	98.1	11.95	11.95	1	76.3	76.3
2	2_2	2_10	11	93.6	24.33	8.58	2	59	15
2	2_2	2_10	12	77.6	14.74	14.74	1	76.1	76.1
2	2_2	2_10	13
2	2_2	2_10	average	80.3182	18.975	16.6842	1.41667	64.0667	66.9167
2	2_2	2_11	1		14.73	12.95	3	67.3	67.2
2	2_2	2_11	2	60.4	14.7	14.7	1	62.1	62.1
2	2_2	2_11	3	92.6	10.77	10.77	1	60.3	60.3
2	2_2	2_11	4	106.2	8.5	8.57	1	82.8	82.8
2	2_2	2_11	5	63.3	10.81	10.81	1	89.3	89.3
2	2_2	2_11	6	108.4	12.12	10.32	2	43	15.3
2	2_2	2_11	7	51.6	12.01	12.01	1	70.7	70.7
2	2_2	2_11	8	75.1	20.05	10.51	2	83.2	81.9
2	2_2	2_11	9	83.3	11.01	11.01	1	42.6	42.6
2	2_2	2_11	10	65.2	14.91	14.91	1	42.7	42.7
2	2_2	2_11	11	95.9	15.3	14.34	2	65.1	71
2	2_2	2_11	12	65.9	24.01	15.3	1	26.1	65.1
2	2_2	2_11	13	70	7.32	7.32	1	75.2	75.2
2	2_2	2_11	14	95.4	16.44	16.44	1	55.5	55.5
2	2_2	2_11	15	78.5	16.9	8.67	2	11.1	49.6
2	2_2	2_11	16	29.2	12.06	10.79	2	41.6	71.5
2	2_2	2_11	17	14.6	22.02	12.06	1	49.4	41.6
2	2_2	2_11	18
2	2_2	2_11	average	72.225	14.3329	11.8518	1.41176	56.9412	61.4353
2	2_2	2_12	1		24.31	24.31	1	8.5	8.5
2	2_2	2_12	2	64.3	30.39	30.39	1	89	89
2	2_2	2_12	3	95.7	8.25	8.25	1	75.6	75.6
2	2_2	2_12	4	116	7.63	7.63	1	77.6	77.6
2	2_2	2_12	5	99.5	13.68	13.68	1	33	33
2	2_2	2_12	6	169.1	11.26	11.26	1	73.1	73.1
2	2_2	2_12	7	99	20.61	13.69	4	59.7	61.1
2	2_2	2_12	8	104.8	5.53	5.53	1	22.8	22.8
2	2_2	2_12	9	111.1	15.72	15.26	3	1.2	79.6
2	2_2	2_12	10	97	25.45	15.55	2	23.4	78.4
2	2_2	2_12	11	37.4	24.75	15.95	5	81.9	12.8
2	2_2	2_12	12			19.29	4		79.2
2	2_2	2_12	average	99.39	17.0527	15.0658	2.08333	49.6182	57.5583
2	2_2	2_13	1		16.29	10.67	4	47.8	73.8
2	2_2	2_13	2	45.9	15.84	15.84	1	13.7	13.7
2	2_2	2_13	3	62.1	20.6	12.55	2	69.7	57.2
2	2_2	2_13	4	53.7	12.57	12.57	1	42.6	42.6
2	2_2	2_13	5	164.9	20.72	16.6	2	59.9	29.6
2	2_2	2_13	6	128.1	28.4	20.72	1	43	59.9
2	2_2	2_13	7	147.4	17.95	17.95	1	20.7	20.7
2	2_2	2_13	8	92.6	14.59	14.59	1	50.6	50.6
2	2_2	2_13	9	76.6	12.08	12.08	1	37.8	37.8
2	2_2	2_13	10	116.1	12.24	12.24	1	42.5	42.5
2	2_2	2_13	11
2	2_2	2_13	average	98.6	17.128	14.581	1.5	42.83	42.84
2	2_2	2_14	1		17.39	17.39	1	50.2	50.2
2	2_2	2_14	2	68.2	26.54	22.99	2	69.5	69.3
2	2_2	2_14	3	58.1	18.5	18.5	1	88	88
2	2_2	2_14	4	93.7	11.07	11.07	1	75.9	75.9
2	2_2	2_14	5	94.6	13.87	13.87	1	44.2	44.2
2	2_2	2_14	6	68.8	31.95	18.43	2	34.5	54.4
2	2_2	2_14	7	43.7	8.9	8.96	1	83.4	83.4
2	2_2	2_14	8	69.4	10.46	10.46	1	40.9	40.9
2	2_2	2_14	9	97.9	19.21	11.1	2	81.8	63.2
2	2_2	2_14	10	108.3	22.28	19.21	1	54.1	81.8
2	2_2	2_14	11	55.7	34.07	22.28	1	47.4	54.1
2	2_2	2_14	12	133.6	24.93	24.93	1	77	77
2	2_2	2_14	13	79.5	24.69	22.19	2	83.2	81.2
2	2_2	2_14	14	53.5	24.61	24.61	1	6.6	6.6
2	2_2	2_14	15
2	2_2	2_14	average	78.8462	20.605	17.5707	1.28571	59.7643	62.1571

## Sheet: sample 3 PN1 Mg++
Sample #	Tilt series #	CAP #	nucleosome (n)	angle alpha (axial at nuc. n)	distance D (n to n+1)	distance N (n to nx)	absolute proximity [nx ⎯ n]	angle beta (plane n to plane n+1)	angle para (plane n to plane nx)
3	3_1	3_1	1		6.6	6.6	1	9.2	9.2
3	3_1	3_1	2	170.1	10.72	10.72	1	73.2	73.2
3	3_1	3_1	3	38.9	17.68	15.34	7	89.5	38.5
3	3_1	3_1	4	132.9	20.66	10.91	6	61.2	66.4
3	3_1	3_1	5	46	10.56	6.86	6	41.2	18.3
3	3_1	3_1	6	75.6	21.73	10.56	1	80.7	41.2
3	3_1	3_1	7	78.6	15.36	9.9	2	80.8	77.4
3	3_1	3_1	8	40.1	11.57	12.78	4	23	52.3
3	3_1	3_1	9	79.3	14.82	11.57	1	56.1	23
3	3_1	3_1	10	85.7	17.52	9.8	8	50.4	36
3	3_1	3_1	11			12.12	5		25.5
3	3_1	3_1	average	83.0222	14.722	10.6509	3.81818	56.53	41.9091
3	3_1	3_2	1		30.27	10.09	5	42.7	59.4
3	3_1	3_2	2	46.4	24.16	17.92	5	89.5	55.4
3	3_1	3_2	3	52.3	12.68	6.79	4	67.7	36.4
3	3_1	3_2	4	57	16.31	12.39	3	34.6	76.8
3	3_1	3_2	5	84	13.92	9.7	3	57.3	45.6
3	3_1	3_2	6	45.4	24.08	5.6	3	36.4	4.9
3	3_1	3_2	7	67.9	14.22	14.22	1	49.8	49.8
3	3_1	3_2	8	66.4	26.1	8.01	5	16.8	15.3
3	3_1	3_2	9	124.4	11.76	5.91	2	17.8	12.2
3	3_1	3_2	10	28.2	12.37	6.65	2	14.4	4.6
3	3_1	3_2	11	30	13.14	7.29	2	11.8	10.4
3	3_1	3_2	12	31.7	13.53	13.53	1	13	13
3	3_1	3_2	13
3	3_1	3_2	average	57.6091	17.7117	9.84167	3	37.65	31.9833
3	3_1	3_3	1		14.74	8.19	4	78.2	76.3
3	3_1	3_3	2	42.4	21.76	10.4	2	88.3	57
3	3_1	3_3	3	23.7	25.57	8.11	4	80	79.5
3	3_1	3_3	4	22.5	24.58	9.25	2	19.3	12.9
3	3_1	3_3	5	20.7	26.12	9.82	2	14.7	84.8
3	3_1	3_3	6	21.9	20.9	9.08	4	10	43.6
3	3_1	3_3	7	23.3	30.11	9.74	6	78.8	81.7
3	3_1	3_3	8	29.6	24.17	10.61	2	13.6	88
3	3_1	3_3	9	24.5	25.5	9.76	2	78.8	78.4
3	3_1	3_3	10	20.7	20.08	17.03	6	8.4	32.9
3	3_1	3_3	11	61.7	12.34	12.16	9	38.5	89.5
3	3_1	3_3	12	118.9	19.19	11.93	7	14.4	27.3
3	3_1	3_3	13	102.4	21.33	7.41	4	42.3	14.1
3	3_1	3_3	14	40.2	20.95	6.88	2	84	11.3
3	3_1	3_3	15	16.1	23.84	8.13	7	89.1	19.4
3	3_1	3_3	16	53.4	22.73	6.8	2	44.7	9.7
3	3_1	3_3	17	15.6	24.85	7.8	2	53.2	11.1
3	3_1	3_3	18	9.8	31.03	9.98	2	51.3	89.5
3	3_1	3_3	19	18.7	29.86	14.48	6	42.6	16.5
3	3_1	3_3	20	71.4	13.47	13.47	1	24.8	24.8
3	3_1	3_3	21	86.6	27.63	6.96	5	83	12.9
3	3_1	3_3	22	47.2	10.69	10.69	1	75.5	75.5
3	3_1	3_3	23	118.1	12.25	12.25	1	9.2	9.2
3	3_1	3_3	24	20.3	30.63	6.97	3	54	9.9
3	3_1	3_3	25	51.3	21.1	9.98	3	52.1	79.9
3	3_1	3_3	26	97.4	20.01	13.71	3	83.7	74.8
3	3_1	3_3	27	30.9	27.11	12.15	13	56.4	38.5
3	3_1	3_3	28	38.9	19.38	7.82	7	75.8	18
3	3_1	3_3	29	53.1	19.19	12.84	6	32.3	68.3
3	3_1	3_3	30			8.94	17		43.3
3	3_1	3_3	average	45.7607	22.1072	10.1113	4.5	50.931	45.9533
3	3_1	3_4	1		21.08	21.08	1	24.8	24.8
3	3_1	3_4	2	131.1	12.09	8.81	5	46	90
3	3_1	3_4	3	80.3	23.98	7.04	3	87.3	12.4
3	3_1	3_4	4	43.4	26.07	10.58	7	75.7	51.4
3	3_1	3_4	5	56.5	12.59	12.59	1	75.7	75.7
3	3_1	3_4	6	58.3	15.87	11.88	4	39.6	57.8
3	3_1	3_4	7	116.2	8.96	8.96	1	36.2	36.2
3	3_1	3_4	8	119.6	16.85	8.3	2	37	25.5
3	3_1	3_4	9	27.3	18.03	10.87	6	35.9	29
3	3_1	3_4	10	118.9	8.02	8.02	1	14.1	14.1
3	3_1	3_4	11	84.5	10.97	10.97	1	34.8	34.8
3	3_1	3_4	12	93.1	18.12	7.08	2	65.2	29.7
3	3_1	3_4	13	20.8	19.86	14.84	4	71	26.9
3	3_1	3_4	14	54.4	13.33	8.99	3	11.3	79.8
3	3_1	3_4	15	155.8	10.62	9.34	2	57	80.8
3	3_1	3_4	16	30.5	16.78	10.62	1	88.4	57
3	3_1	3_4	17			10.99	5		60.7
3	3_1	3_4	average	79.38	15.8263	10.6447	2.88235	50	46.2706
3	3_1	3_5	1		22.75	10.01	2	54.3	52.1
3	3_1	3_5	2	23.3	25.26	6.5	2	2.4	6.3
3	3_1	3_5	3	14.8	25.34	21.41	2	6.6	84.5
3	3_1	3_5	4	54.9	9.24	9.24	1	88.9	88.9
3	3_1	3_5	5	55.8	25	8.95	3	23.1	83.3
3	3_1	3_5	6	48.2	16.87	7.25	2	79.8	48.1
3	3_1	3_5	7	21	19.76	9.83	5	32.7	34.8
3	3_1	3_5	8	72.7	13.49	11.2	6	59.6	85.9
3	3_1	3_5	9	70.2	13.35	10.18	5	24.2	84.6
3	3_1	3_5	10	81.7	21.95	10.18	4	24.7	51.2
3	3_1	3_5	11	19.5	8.03	8.03	1	38.3	38.3
3	3_1	3_5	12	97.4	24.02	11.81	7	83.2	64.3
3	3_1	3_5	13	101.3	12.73	12.73	1	62.3	62.3
3	3_1	3_5	14
3	3_1	3_5	average	55.0667	18.2915	10.5631	3.15385	44.6231	60.3538
3	3_2	3_6	1		22.03	18.4	4	31.8	72.9
3	3_2	3_6	2	95.8	5.35	5.35	1	25.3	25.3
3	3_2	3_6	3	83.9	22.78	10.81	2	56.4	55.4
3	3_2	3_6	4	26.7	16.91	9.81	5	17.9	63.9
3	3_2	3_6	5	73.3	14.79	10.86	4	34.6	53.9
3	3_2	3_6	6	64.8	13.66	13.66	1	78.1	78.1
3	3_2	3_6	7	38.9	22.44	7.4	2	42.3	20.9
3	3_2	3_6	8	16.8	25.01	6.31	2	25	39.8
3	3_2	3_6	9	13.7	26.46	16.51	3	46.2	85.9
3	3_2	3_6	10			16.84	4		56.3
3	3_2	3_6	average	51.7375	18.8256	11.595	2.8	39.7333	55.24
3	3_2	3_7	1		18.83	16.11	4	51	60
3	3_2	3_7	2	96.6	10.47	10.47	1	57.7	57.7
3	3_2	3_7	3	84.1	12.45	6.93	2	74.3	22.8
3	3_2	3_7	4	10.7	18.77	12.45	1	60.7	74.3
3	3_2	3_7	5	64.2	14.3	10.76	3	85.4	79.5
3	3_2	3_7	6	91.6	22.94	14.3	1	74.7	85.4
3	3_2	3_7	7	84.6	12.29	12.29	1	32.2	32.2
3	3_2	3_7	8	76.1	15.51	15.51	1	68.8	68.8
3	3_2	3_7	9	83.8	24.89	14.31	3	84.1	68.8
3	3_2	3_7	10	62	14.88	8.49	3	43.2	87.7
3	3_2	3_7	11	100.7	9.67	9.67	1	74.8	74.8
3	3_2	3_7	12	54	15.07	15.07	1	55.5	55.5
3	3_2	3_7	13			12.21	2		84.6
3	3_2	3_7	average	73.4909	15.8392	12.1977	1.84615	63.5333	65.5462
3	3_2	3_8	2		21.39	16.58	7	23.2	27.6
3	3_2	3_8	3	62.4	11.25	11.25	1	86	86
3	3_2	3_8	4	112.4	24.38	8.92	5	33.2	65
3	3_2	3_8	5	47.2	10.12	10.12	1	34.2	34.2
3	3_2	3_8	6	61.7	19.93	5.86	2	76.4	41.6
3	3_2	3_8	7	14.4	22.42	16.3	3	63.5	62.5
3	3_2	3_8	8	51.1	19.92	6.76	2	54.7	8
3	3_2	3_8	9	19.7	18.08	10.23	2	60.5	47.4
3	3_2	3_8	10	34.4	14.25	10.85	2	66.3	85.5
3	3_2	3_8	11	49.3	10.35	10.35	1	53.6	53.6
3	3_2	3_8	12	31.1	24.32	13.2	3	81	48.7
3	3_2	3_8	13	67.8	20.92	16.35	2	71.2	60.7
3	3_2	3_8	14	84.6	14.98	14.98	1	73.2	73.2
3	3_2	3_8	15
3	3_2	3_8	average	53.0083	17.87	11.6731	2.46154	59.7692	53.3846
3	3_2	3_9	0		10.06	10.06	1	82.2	82.2
3	3_2	3_9	1	92.5	18.14	17.39	2	66.5	82.2
3	3_2	3_9	2	57.1	18.27	18.14	1	47	66.5
3	3_2	3_9	3	93.5	23.31	9.87	2	79.4	84.3
3	3_2	3_9	4	24	18.54	10.9	2	42.2	72.1
3	3_2	3_9	5	29.3	22.22	11.51	5	89.7	70.9
3	3_2	3_9	6	30	13.47	10.95	3	17.4	77.3
3	3_2	3_9	7	110.4	14.84	11.53	3	83.3	65.2
3	3_2	3_9	8	52.3	16.57	14.84	1	47.3	83.3
3	3_2	3_9	9			13.93	2		63.1
3	3_2	3_9	average	61.1375	18.17	13.2289	2.33333	59.1	73.8778
3	3_2	3_10	1		6.45	6.45	1	20.3	20.3
3	3_2	3_10	2	49.8	20.63	20.63	1	68.3	68.3
3	3_2	3_10	3	113.5	11.47	11.47	1	42.2	42.2
3	3_2	3_10	4	53.9	13.61	13.61	1	73	73
3	3_2	3_10	5	84.8	27.84	11.52	2	54.2	62
3	3_2	3_10	6	104.4	9.84	9.33	3	49.4	85.1
3	3_2	3_10	7	103.4	8.26	8.26	1	35.7	35.7
3	3_2	3_10	8	69.8	17.09	8.59	2	35.8	41.5
3	3_2	3_10	9	29.2	17.04	11.91	3	37.8	77.5
3	3_2	3_10	10	77.9	13.52	11.03	3	61.3	68.8
3	3_2	3_10	11	63.3	12.09	12.09	1	45.2	45.2
3	3_2	3_10	12	128.2	19.96	12.27	2	89.9	70.8
3	3_2	3_10	13	37.4	13.94	11.73	2	24.5	54.9
3	3_2	3_10	14	49.1	14.3	5.95	2	62.4	12
3	3_2	3_10	15	18.4	17.46	10.4	5	51.2	85.4
3	3_2	3_10	16	82	11.46	7.75	3	39.1	24.6
3	3_2	3_10	17	61.7	28.3	11.46	1	33.7	39.1
3	3_2	3_10	18	28.6	25.14	10.57	3	80.3	73.9
3	3_2	3_10	19	40.9	21.53	13.54	2	83.7	54.7
3	3_2	3_10	20	54.1	15.43	11.2	2	10.4	78.6
3	3_2	3_10	21	46.3	11.68	11.68	1	85.3	85.3
3	3_2	3_10	22	161.9	16.27	13.66	4	87.2	79.7
3	3_2	3_10	23	86.4	25.52	15.25	5	56.6	83.6
3	3_2	3_10	24	31.1	13.41	13.41	1	86.7	86.7
3	3_2	3_10	25	62.3	20.95	15.66	2	54.5	81.1
3	3_2	3_10	26			13.2	8		73.6
3	3_2	3_10	average	68.2667	16.5276	11.6392	2.38462	54.748	61.6769
3	3_2	3_11	1		19.92	13.34	2	58.1	21.8
3	3_2	3_11	2	41.3	17.18	9.65	2	78.8	75.8
3	3_2	3_11	3	33.5	12.45	10.72	5	76.4	46.8
3	3_2	3_11	4	75.7	15.24	6.75	2	49.8	5.3
3	3_2	3_11	5	26.3	13.88	7.39	5	47.3	27
3	3_2	3_11	6	67	20.99	6.29	2	87.4	41.7
3	3_2	3_11	7	17.4	19.49	11.41	4	65.9	48.1
3	3_2	3_11	8	124.8	12.21	11.5	4	2.4	45	spatially blocked
3	3_2	3_11	9	46	16.26	12.21	1	16.6	2.4
3	3_2	3_11	10	46.3	23.05	16.26	1	38.8	16.6
3	3_2	3_11	11	31.4	11.56	11.56	1	70.5	70.5
3	3_2	3_11	12	53.9	13.73	13.73	1	40.1	40.1
3	3_2	3_11	13			12	2		70.5
3	3_2	3_11	average	51.2364	16.33	10.9854	2.46154	52.675	39.3538
3	3_2	3_12	1		9.34	9.34	1	12.1	12.1
3	3_2	3_12	2	109.2	16.79	10.44	3	86.3	54.5
3	3_2	3_12	3	97	10.03	10.03	1	86.4	86.4
3	3_2	3_12	4	40.4	23.62	13.76	2	49	46.8
3	3_2	3_12	5	33.1	24.56	12.04	2	66.8	50.9
3	3_2	3_12	6	29.3	22.12	12.67	2	46	54.4
3	3_2	3_12	7	32.9	22.6	12.58	4	77.2	83.2
3	3_2	3_12	8	26.6	24.87	6.28	2	55.8	10
3	3_2	3_12	9	14.4	22.9	10.2	2	54.8	53.7
3	3_2	3_12	10	14.8	30.51	11.82	2	64.8	38
3	3_2	3_12	11	19.6	22.81	13.53	4	85.6	36.2
3	3_2	3_12	12	47.7	14.43	10.58	4	39.6	30.4
3	3_2	3_12	13	67.9	10.22	10.22	2	53.4	43.9
3	3_2	3_12	14	17.9	35.68	14.2	2	25.4	82.2
3	3_2	3_12	15	88.7	18.34	6.77	3	62.6	56.7
3	3_2	3_12	16	77	6.69	6.69	1	7.9	7.9
3	3_2	3_12	17	66.1	22.01	18.06	2	0.7	57.4
3	3_2	3_12	18	51.6	15.88	15.88	1	43.5	43.5
3	3_2	3_12	19			11.43	3		48.4
3	3_2	3_12	average	49.0706	19.6333	11.3958	2.26316	50.9944	47.1895
3	3_2	3_13	1		16.99	10.81	2	40.4	75.8
3	3_2	3_13	2	39.2	11.96	11.96	1	66	66
3	3_2	3_13	3	142.2	17.05	17.05	1	72.8	72.8
3	3_2	3_13	4	126.2	15.6	12.29	5	69.9	26.2
3	3_2	3_13	5	19.2	30.67	8.47	2	15.5	7.7
3	3_2	3_13	6	14.1	25.79	12.52	2	18.1	53
3	3_2	3_13	7	19.5	15.24	7.02	4	71	31
3	3_2	3_13	8	30	7.93	7.93	1	68.6	68.6
3	3_2	3_13	9	42.4	17.04	9.26	2	15.5	69
3	3_2	3_13	10	44.1	18	12.4	2	70.7	65.4
3	3_2	3_13	11	113.2	10.49	10.49	1	74.7	74.7
3	3_2	3_13	12
3	3_2	3_13	average	59.01	16.9782	10.9273	2.09091	53.0182	55.4727
3	3_2	3_14	1		12.03	10.57	3	28.6	66.5
3	3_2	3_14	2	73.5	10.75	10.75	1	9.7	1
3	3_2	3_14	3	86.6	17.9	13.67	2	81	18.9
3	3_2	3_14	4	67.3	10.54	10.54	1	89.8	89.8
3	3_2	3_14	5	152.4	10.91	10.91	1	27.2	27.2
3	3_2	3_14	6	43.8	17.89	7.12	14	44.4	16.4
3	3_2	3_14	7	139.1	9.47	9.47	1	56.6	56.6
3	3_2	3_14	8	45.9	29.72	6.58	11	63.8	85.9
3	3_2	3_14	9	99.8	33.98	6.47	3	32.7	6
3	3_2	3_14	10	54	12.12	12.12	1	69.8	69.8
3	3_2	3_14	11	112.7	28.16	8.2	7	83.4	52.4
3	3_2	3_14	12	77.9	33.72	11.08	3	31.2	54.3
3	3_2	3_14	13	53.4	6.32	6.32	1	19.4	19.4
3	3_2	3_14	14	133.8	22.42	13.19	5	85	27.8
3	3_2	3_14	15	58.3	24.67	15.9	2	12.3	67.4
3	3_2	3_14	16	22.8	10.02	9.69	2	63	23.2
3	3_2	3_14	17	44	13.95	10.02	1	76.7	63
3	3_2	3_14	18	58.3	28.73	13.63	2	44.1	56.1
3	3_2	3_14	19	28.1	23.78	10.44	6	12.7	27.8
3	3_2	3_14	20			13.05	9		74.1
3	3_2	3_14	average	75.0944	18.7937	10.486	3.8	49.0211	45.18
3	3_2	3_15	1		21.34	11.09	2	84.3	4.1
3	3_2	3_15	2	31	16.83	7.16	2	80.3	12.7
3	3_2	3_15	3	22.2	18.85	8.14	4	78	71.4
3	3_2	3_15	4	32.1	15.67	7.17	2	14.8	17.1
3	3_2	3_15	5	25.6	11.77	10.02	2	29.9	78
3	3_2	3_15	6	40.1	19.62	11.77	1	47.6	29.9
3	3_2	3_15	7			13.04	2		29.8
3	3_2	3_15	average	30.2	17.3467	9.77	2.14286	55.8167	34.7143

## Sheet: sample 4 PN1 Mg++
Sample #	Tilt series #	CAP #	nucleosome (n)	angle alpha (axial at nuc. n)	distance D (n to n+1)	distance N (n to nx)	absolute proximity [nx ⎯ n]	angle beta (plane n to plane n+1)	angle para (plane n to plane nx)
4	4_1	4_1	2		13.41	13.41	1	56.2	56.2
4	4_1	4_1	3	104.5	25.33	6.88	2	10.3	9.5
4	4_1	4_1	4	15.7	25.16	6.62	2	11.8	4.9
4	4_1	4_1	5	15.2	23.93	9.26	2	16.7	78.9
4	4_1	4_1	6	21.3	25.45	6.98	2	62.8	10.8
4	4_1	4_1	7	14.6	21.85	12.74	2	64.1	50.4
4	4_1	4_1	8	31.2	24.54	5.91	2	33.8	10.3
4	4_1	4_1	9	13.9	23.5	17.26	2	44	51.9
4	4_1	4_1	10	43.1	10.85	10.85	1	67.1	67.1
4	4_1	4_1	11	69.7	32.11	13.34	3	49	63.3
4	4_1	4_1	12			11.2	9		80.5
4	4_1	4_1	average	36.5778	22.613	10.4045	2.54545	41.58	43.9818
4	4_1	4_2	1		22.43	7.26	12	41.9	23.3
4	4_1	4_2	2	23.2	20.86	7.99	2	81.5	50
4	4_1	4_2	3	22.1	20.93	8.85	2	73.7	49.4
4	4_1	4_2	4	42.2	19.4	10.23	2	83.6	69
4	4_1	4_2	5	22.6	24.89	11.07	9	58.8	10.4
4	4_1	4_2	6	132.3	8	8	1	50.1	50.1
4	4_1	4_2	7	92.5	13.38	12.54	5	62.8	38.7
4	4_1	4_2	8	56.1	18.29	7.48	3	29.8	7
4	4_1	4_2	9	46.5	14.39	10.11	3	49	12.6
4	4_1	4_2	10	71.6	7.42	7.42	1	23.6	23.6
4	4_1	4_2	11	24	14.08	13.95	2	61.9	25.7
4	4_1	4_2	12	70.2	13.46	9.25	4	42	56.3
4	4_1	4_2	13	53.9	21.68	13.46	1	61.9	42
4	4_1	4_2	14			17.93	13		79.5
4	4_1	4_2	average	54.7667	16.8623	10.3957	4.28571	55.4308	38.4
4	4_1	4_3	1		4.96	4.96	1	77	77	core clash
4	4_1	4_3	2	116.6	9.93	9.93	1	68.4	68.4
4	4_1	4_3	3	166.9	7.32	7.32	1	76.4	76.4
4	4_1	4_3	4	105.8	20.97	17.14	2	41.1	20.5
4	4_1	4_3	5	86.1	13.25	9.07	4	66.8	26.6
4	4_1	4_3	6	44.4	7.99	7.99	1	60.2	60.2
4	4_1	4_3	7	57.2	18.33	9.39	2	36.7	50.6
4	4_1	4_3	8	41.1	18.75	15.52	2	71.5	77.6
4	4_1	4_3	9			13.03	2		71.9
4	4_1	4_3	average	88.3	12.6875	10.4833	1.77778	62.2625	58.8
4	4_1	4_4	1		21.96	21.96	1	74.7	74.7
4	4_1	4_4	2	94.2	22.79	16.87	3	43.9	71.7
4	4_1	4_4	3	77.2	15.63	15.63	1	41.6	41.6
4	4_1	4_4	4	86.1	13.02	10.34	2	40.2	77
4	4_1	4_4	5	49.5	11.4	11.4	1	63.9	63.9
4	4_1	4_4	6	80.9	11.41	11.41	1	66.9	66.9
4	4_1	4_4	7	82.3	30.73	14.8	2	45.5	79
4	4_1	4_4	8	167.6	8.33	8.33	1	27.8	27.8
4	4_1	4_4	9	69.3	15.65	9.56	4	44.2	46.4
4	4_1	4_4	10	90.3	9.66	8.11	5	60.3	72.5
4	4_1	4_4	11	124.9	6.9	6.9	1	3	3
4	4_1	4_4	12	100.2	13.02	13.02	1	20.1	20.1
4	4_1	4_4	13	95.9	10.76	10.76	1	37.8	37.8
4	4_1	4_4	14	88	12.12	12.12	1	87.8	87.8
4	4_1	4_4	15	58.7	23.59	12.11	5	75.2	87.8
4	4_1	4_4	16	37.1	23.41	8.26	2	66.5	47.3
4	4_1	4_4	17	16.6	17.6	8.59	2	21.1	57.6
4	4_1	4_4	18	19.4	22.9	14.31	3	42.6	62.2
4	4_1	4_4	19	92.5	17.8	16.49	2	65.4	76.7
4	4_1	4_4	20	43.3	24.02	17.48	6	47.8	53.1
4	4_1	4_4	21	153.9	24.29	16.02	5	77	52.9
4	4_1	4_4	22	85.6	12.73	12.73	1	7.4	7.4
4	4_1	4_4	23	60.7	23.98	23.98	1	85.9	85.9
4	4_1	4_4	24	119.5	11.47	11.47	1	70.1	70.1
4	4_1	4_4	25	78.9	12.7	12.7	1	62.7	62.7
4	4_1	4_4	26
4	4_1	4_4	average	82.1917	16.7148	13.014	2.16	51.176	57.356
4	4_1	4_5_1	1		22.51	6.8	4	20.8	15.3
4	4_1	4_5_1	2	58.8	12.08	12.08	1	13.7	13.7
4	4_1	4_5_1	3	125	21.37	7.18	3	25.2	14.7
4	4_1	4_5_1	4	65.7	9.31	9.31	1	37.2	37.2
4	4_1	4_5_1	5	101.2	16.55	13.41	4	22.5	80.1
4	4_1	4_5_1	6	58.1	7.75	7.75	1	59	59
4	4_1	4_5_1	7	93.5	22	8.61	2	35.6	81.2
4	4_1	4_5_1	8	18.5	25.92	13.69	5	73.2	41
4	4_1	4_5_1	9	75.3	13.48	9	2	53.7	44.7
4	4_1	4_5_1	10	33.9	16.13	12.55	trans	79.6	79.3
4	4_1	4_5_1	11	124.2	16.52	13.33	3	84.7	63.6
4	4_1	4_5_1	12	52.6	25.36	11.43	10	27.7	40.4
4	4_1	4_5_1	13	52.8	13.22	13.22	1	60.7	60.7
4	4_1	4_5_1	14
4	4_1	4_5_1	average	71.6333	17.0923	10.6431	3.08333	45.6615	48.5308
4	4_1	4_5_2	15		17.9	17.9	1	34.7	34.7
4	4_1	4_5_2	16	63.1	25.21	10.39	5	83.2	64.5
4	4_1	4_5_2	17	88.3	15.42	15.42	1	23.3	23.3
4	4_1	4_5_2	18	100.1	13.9	13.9	1	28.6	28.6
4	4_1	4_5_2	19	93.8	12.22	9.29	3	21.8	48.7
4	4_1	4_5_2	20	140.6	10.58	10.58	1	38.5	38.5
4	4_1	4_5_2	21	35.5	18.27	18.22	5	88.9	64.5
4	4_1	4_5_2	22	95.4	12.48	11.44	2	62.4	54.7
4	4_1	4_5_2	23			12.48	1		62.4
4	4_1	4_5_2	average	88.1143	15.7475	13.2911	2.22222	47.675	46.6556
4	4_1	4_6_1	1		9.05	9.05	1	44.9	44.9
4	4_1	4_6_1	2	122	9.98	9.98	1	48.7	48.7
4	4_1	4_6_1	3	32.4	25.29	11.93	3	71.3	88.5
4	4_1	4_6_1	4	60.9	20.7	12.19	3	75.6	59.3
4	4_1	4_6_1	5	70.1	20.11	12.4	2	6.5	13.9
4	4_1	4_6_1	6	32.6	22.98	16.1	4	7.6	78.1
4	4_1	4_6_1	7	40.5	31.32	21.65	2	77.1	31.4
4	4_1	4_6_1	8	43.4	25.27	20.3	5	67.7	77.2
4	4_1	4_6_1	9			25.27	1		67.7
4	4_1	4_6_1	average	57.4143	20.5875	15.43	2.44444	49.925	56.6333
4	4_1	4_6_2	12		21.99	8.67	2	77.4	51.2
4	4_1	4_6_2	13	22.9	21.71	9.72	7	62.5	65.8
4	4_1	4_6_2	14	29.8	17.72	16.37	4	73.1	72.9
4	4_1	4_6_2	15	59.3	21.18	11.14	3	45.6	64.5
4	4_1	4_6_2	16	113.5	5.95	5.95	1	17.5	17.5
4	4_1	4_6_2	17	72.8	23.05	10.73	4	57.6	2.9
4	4_1	4_6_2	18	30.7	23.23	12.14	2	82.8	25.2
4	4_1	4_6_2	19	25.3	27.99	7.34	2	78.3	27.5
4	4_1	4_6_2	20	14.1	24.47	11.39	trans	79.8	54.5
4	4_1	4_6_2	21			13.86	5		17.4
4	4_1	4_6_2	average	46.05	20.81	10.731	3.33333	63.8444	39.94
4	4_1	4_7	1		12.71	7.87	4	42.2	0.3
4	4_1	4_7	2	47.7	8.18	8.18	1	82.7	82.7
4	4_1	4_7	3	22.7	16.78	9.4	2	65.1	70.3
4	4_1	4_7	4	54.4	18.04	9.76	2	28.4	69.1
4	4_1	4_7	5	47.4	17.97	15.7	3	38.3	41.9
4	4_1	4_7	6	117.7	23.09	10.67	2	65.6	44.3
4	4_1	4_7	7	23.1	15.6	16.23	2	21.5	79.3
4	4_1	4_7	8	51.2	20.52	9.07	3	80.5	24.7
4	4_1	4_7	9	38.7	20.95	20.52	1	73.9	80.5
4	4_1	4_7	10	108.7	11.9	11.9	1	87	87
4	4_1	4_7	11
4	4_1	4_7	average	56.8444	16.574	11.93	2.1	58.52	58.01
4	4_1	4_8	1		27.65	24.93	2	69.3	66.6
4	4_1	4_8	2	63.6	15.07	15.07	1	11.7	11.7
4	4_1	4_8	3	107.3	18.2	18.2	1	36.8	36.8
4	4_1	4_8	4	106.2	14.58	14.58	1	23.9	23.9
4	4_1	4_8	5	75.2	22.3	20.31	3	53.9	69.4
4	4_1	4_8	6	85.3	22.02	22.02	1	69.3	69.3
4	4_1	4_8	7	91.2	22.24	17.89	2	13.7	75.5
4	4_1	4_8	8	49	20.84	18.83	2	76.2	52.5
4	4_1	4_8	9	53.1	21.27	17.23	3	53.1	16.5
4	4_1	4_8	10	94.9	14.77	14.77	1	26.7	26.7
4	4_1	4_8	11	81.8	19.7	7.9	2	65.6	82.8
4	4_1	4_8	12	13.8	25.49	19.7	1	31.7	65.6
4	4_1	4_8	13	67.9	20.52	20.52	1	89.2	89.2
4	4_1	4_8	14
4	4_1	4_8	average	74.1083	20.3577	17.8423	1.61538	47.7769	52.8077
4	4_2	4_9	1		15.14	10.72	2	42.3	66.1
4	4_2	4_9	2	38.1	17.16	6.75	2	86.4	8.9
4	4_2	4_9	3	22.9	16.79	8.81	3	77.9	66.5
4	4_2	4_9	4	34.5	19.82	16.79	1	16.7	77.9
4	4_2	4_9	5	60.8	6.06	6.06	1	37.9	37.9
4	4_2	4_9	6	81.9	8.65	8.65	1	62	62
4	4_2	4_9	7	70.9	13.94	11.24	2	86	83.8
4	4_2	4_9	8	71.6	12.31	12.31	1	52.3	52.3
4	4_2	4_9	9	72	13.51	11.88	4	42.5	75.2
4	4_2	4_9	10			9.37	5		85.7
4	4_2	4_9	average	56.5875	13.7089	10.258	2.2	56	61.63
4	4_2	4_10	1		18.13	14.62	3	57	31
4	4_2	4_10	2	74.3	18.16	10.36	2	61	61.5
4	4_2	4_10	3	23.6	24.02	7.98	2	69.2	85.2
4	4_2	4_10	4	19.3	23.48	6.88	2	26.1	7.4
4	4_2	4_10	5	16.3	24.53	5.82	2	23.9	10.4
4	4_2	4_10	6	13.4	22.68	15.08	4	25.3	62
4	4_2	4_10	7	45.4	22.76	8.85	2	41.8	31
4	4_2	4_10	8	17.9	16.25	12.7	6	72.5	75.1
4	4_2	4_10	9	77.2	7.27	7.27	1	24.7	24.7
4	4_2	4_10	10	136.9	16.24	14.82	7	45.1	82.8
4	4_2	4_10	11	115.1	22.75	11.46	2	65.9	43.1
4	4_2	4_10	12	27.9	15.84	11.45	3	80.3	79.5
4	4_2	4_10	13	54.9	14.82	13.84	2	45.6	76.4
4	4_2	4_10	14	68.8	6.14	6.14	1	65.3	65.3
4	4_2	4_10	15	111.9	24.77	11.53	2	58.4	80.5
4	4_2	4_10	16	26.8	19.22	14.57	4	49.5	42.1
4	4_2	4_10	17	121.4	31.12	10.67	8	66.8	84.8
4	4_2	4_10	18	55.8	11	9.59	3	80.6	50.1
4	4_2	4_10	19	115.8	16.19	10.94	2	40.7	76.7
4	4_2	4_10	20	27.6	22.31	12.98	3	73.7	15.6
4	4_2	4_10	21	84.9	20.59	14.73	3	36.5	22.7
4	4_2	4_10	22	47.5	20.89	11.13	5	70.4	26.1
4	4_2	4_10	23	104.7	11.78	10.44	9	55	77.8
4	4_2	4_10	24	77.4	23.39	11.78	1	54.6	55
4	4_2	4_10	25	77.6	12.35	12	10	44.5	43.6
4	4_2	4_10	26	122.8	13.1	12.24	4	14.5	22.2
4	4_2	4_10	27	71.6	16.2	11.13	5	77.3	26.1
4	4_2	4_10	28	158.3	10.2	10.2	1	40.5	40.5
4	4_2	4_10	29	67.7	22.88	11.68	6	13	19.2
4	4_2	4_10	30	93.1	10.52	10.52	1	61.8	61.8
4	4_2	4_10	31	86.5	17.04	17.04	1	85.8	85.8
4	4_2	4_10	32			13.98	3		58.7
4	4_2	4_10	average	71.4133	17.9555	11.3881	3.4375	52.4935	50.7719
4	4_2	4_11	1		15.73	15.73	1	26.8	26.8
4	4_2	4_11	2	118	15.13	15.13	1	74.1	74.1
4	4_2	4_11	3	110.9	23.91	10.78	3	36.2	61.5
4	4_2	4_11	4	36.7	26.47	11.01	6	31.3	71
4	4_2	4_11	5	70.7	12.85	12.85	1	65.9	65.9
4	4_2	4_11	6	44.7	26.55	20.98	4	40.2	60.9
4	4_2	4_11	7	103.2	16.59	16.58	1	84	84
4	4_2	4_11	8	87.6	22.33	15.21	2	74.3	58.1
4	4_2	4_11	9	42.8	15.49	15.49	1	47.8	47.8
4	4_2	4_11	10
4	4_2	4_11	average	76.825	19.45	14.8622	2.22222	53.4	61.1222
4	4_2	4_12	1		11.96	11.96	1	87.2	87.2
4	4_2	4_12	2	153.5	31.54	14.07	2	36.1	84.1
4	4_2	4_12	3	22.1	21.66	6.31	5	84.1	47.2
4	4_2	4_12	4	19.6	28.94	17.61	2	18.3	9.4
4	4_2	4_12	5	31.2	33.96	11.81	4	22.9	30.8
4	4_2	4_12	6	38.8	22.92	22.14	2	84.6	68.3
4	4_2	4_12	7	71	11.99	10.97	4	37.6	20.3
4	4_2	4_12	8	105.7	16.6	11.99	1	86.3	37.6
4	4_2	4_12	9			12.97	6		47.5
4	4_2	4_12	average	63.1286	22.4463	13.3144	3	57.1375	48.0444
4	4_2	4_13	1		6.4	6.4	1	56.8	56.8
4	4_2	4_13	2	107.7	8.78	8.78	1	9.9	9.9
4	4_2	4_13	3	62.4	22.32	8.93	4	78.6	40.9
4	4_2	4_13	4	90.1	6.36	6.36	1	25.9	25.9
4	4_2	4_13	5	98.6	39.65	21.06	4	13.8	22.6
4	4_2	4_13	6	44.2	19.43	9.25	2	42.3	32.7
4	4_2	4_13	7	27.7	19.13	8.93	4	68.3	40.9
4	4_2	4_13	8	28.7	22.09	16.91	3	71.7	83
4	4_2	4_13	9	96.7	6.72	6.72	1	54.6	54.6
4	4_2	4_13	10	110.8	13.41	10.21	3	84	71.6
4	4_2	4_13	11			12.66	4		44.4
4	4_2	4_13	average	74.1	16.429	10.5645	2.54545	50.59	43.9364
4	4_2
4	4_2
4	4_2	4_14	1		18.52	17.3	2	49.4	39
4	4_2	4_14	2	59.8	15.89	10.98	3	51.1	55.9
4	4_2	4_14	3	44.5	21.19	15.89	1	64.2	51.1
4	4_2	4_14	4	93.5	13.51	13.51	1	80.1	80.1
4	4_2	4_14	5	88	15.94	15.94	1	61.4	61.4
4	4_2	4_14	6	99.7	11.11	11.11	1	17.6	17.6
4	4_2	4_14	7	121.7	17.55	9.74	4	81.1	72.8
4	4_2	4_14	8	39.9	10.15	10.15	1	25.8	25.8
4	4_2	4_14	9	98.1	9.43	7.3	2	15.3	14
4	4_2	4_14	10	42.1	10.63	9.43	1	5.3	15.3
4	4_2	4_14	11	64.8	22.23	10.63	1	53.7	5.3
4	4_2	4_14	12			20.14	2		50
4	4_2	4_14	average	75.21	15.1045	12.6767	1.66667	45.9091	40.6917

## Sheet: sample 7 PN1 X-link
Sample #	Tilt series #	CAP #	nucleosome (n)	angle alpha (axial at nuc. n)	distance D (n to n+1)	distance N (n to nx)	absolute proximity [nx ⎯ n]	angle beta (plane n to plane n+1)	angle para (plane n to plane nx)
7	7_1	7_1	1		16.16	14.5	2	17.8	48.7
7	7_1	7_1	2	37.8	23.35	16.16	1	58.4	17.8
7	7_1	7_1	3	70.8	16.7	16.7	1	28.5	28.5
7	7_1	7_1	4	159.2	32.82	23.83	2	61	83.4
7	7_1	7_1	5	56.5	17.64	9.48	2	74.5	9.8
7	7_1	7_1	6	23	22.74	14.74	2	76	77.5
7	7_1	7_1	7	38	22.58	12.9	3	54.4	12.8
7	7_1	7_1	8	62.4	17.26	17.26	1	26.7	26.7
7	7_1	7_1	9	106.2	16.75	16.75	1	70.7	70.7
7	7_1	7_1	10			11.84	5		4.1
7	7_1	7_1	average	69.2375	20.6667	15.416	2	52	38
7	7_1	7_2	1		30.39	30.39	1	52.7	52.7
7	7_1	7_2	2	71.4	27.19	27.19	1	33.3	33.3
7	7_1	7_2	3	62.4	29.68	9.11	trans	55	84.6
7	7_1	7_2	4	75.1	27.5	25.99	2	36.1	53.2
7	7_1	7_2	5	61	23.26	12.79	2	23.7	35
7	7_1	7_2	6	30.9	24.56	12.66	2	22.6	86.7
7	7_1	7_2	7	27.5	16.18	16.18	1	84.2	84.2
7	7_1	7_2	8
7	7_1	7_2	average	54.7167	25.5371	19.1871	1.5	43.9429	61.3857
7	7_1	7_3_1	1		30.21	10.85	6	52.2	48
7	7_1	7_3_1	2	96.9	19.53	7.62	2	88.4	50.8
7	7_1	7_3_1	3	22.8	17.15	17.15	1	48.7	48.7
7	7_1	7_3_1	4	133.2	16.81	16.81	1	52.5	52.5
7	7_1	7_3_1	5	83.4	17.64	13.66	3	87.2	79
7	7_1	7_3_1	6	148.9	19.05	17.64	1	83	87.2
7	7_1	7_3_1	7	61.3	17.07	17.07	1	20.1	20.1
7	7_1	7_3_1	8
7	7_1	7_3_1	average	91.0833	19.6371	14.4	2.14286	61.7286	55.1857
7	7_1	7_3_2	9		24.01	24.01	1	40.4	40.4
7	7_1	7_3_2	10	47.9	37.13	36.02	2	2.6	84.9
7	7_1	7_3_2	11	68.2	24.22	18.73	4	83	34.2
7	7_1	7_3_2	12	85.9	8.62	8.62	1	19.5	19.5
7	7_1	7_3_2	13	171.4	13.16	13.16	1	73.6	73.6	bent linker
7	7_1	7_3_2	14	85.2	27.36	21.73	2	46.2	65.9
7	7_1	7_3_2	15
7	7_1	7_3_2	average	91.72	22.4167	20.3783	1.83333	54.2235	53.0833
7	7_1	7_4	6		20.77	20.77	1	16.9	16.9
7	7_1	7_4	7	77.8	26	22.28	4	75.4	52
7	7_1	7_4	8	91.5	22.04	22.04	1	36.7	36.7
7	7_1	7_4	9	86.4	20.22	17.07	2	64.2	50.6
7	7_1	7_4	10	51.9	18.68	18.68	1	68	68
7	7_1	7_4	11	61	31.68	26.37	3	67	23.4
7	7_1	7_4	12	96.9	25.93	23.77	2	75.9	57.7
7	7_1	7_4	13	62.2	18.27	12.65	trans	47.3	28.7
7	7_1	7_4	14			18.27	1		47.3
7	7_1	7_4	average	75.3857	23.26	20.1413	2	62.0714	45.55
7	7_1	7_5	1		14.32	14.32	1	65.6	65.6
7	7_1	7_5	2	47.9	19.42	13.35	2	47.3	39.7
7	7_1	7_5	3	39.5	20.08	14.48	2	80.2	29.3
7	7_1	7_5	4	69.6	16.45	16.45	1	77.8	77.8
7	7_1	7_5	5	74.5	16.35	16.35	1	30.1	30.1
7	7_1	7_5	6	72.8	27.41	18.92	4	48.5	27.6
7	7_1	7_5	7	63.1	16.86	16.86	1	48.4	48.4
7	7_1	7_5	8	147	28.16	13.82	2	45.9	29
7	7_1	7_5	9	26.5	19.46	19.46	1	67.2	67.2
7	7_1	7_5	10	52	32.39	24.9	3	52.8	25.2
7	7_1	7_5	11	68.9	17.97	15.17	2	16.3	85.2
7	7_1	7_5	12	47.2	19.73	17.97	1	81.7	16.3
7	7_1	7_5	13	132.1	9.79	9.79	1	20.7	20.7
7	7_1	7_5	14
7	7_1	7_5	average	70.0917	19.8762	16.2954	1.69231	52.5	43.2385
7	7_1	7_6	1		9.91	9.56	2	81	65
7	7_1	7_6	2	55.5	10.58	9.91	1	45.5	81
7	7_1	7_6	3	83.2	12.92	10.58	1	64.1	45.5
7	7_1	7_6	4	155.6	12.91	12.91	1	19.2	19.2
7	7_1	7_6	5	74.9	14.12	14.12	1	67.4	67.4
7	7_1	7_6	6	70.1	16.1	16.1	1	78.9	78.9
7	7_1	7_6	7			13.17	3		76.8
7	7_1	7_6	average	87.86	12.7567	12.3357	1.42857	59.35	61.9714
7	7_1	7_7	1		16.51	16.51	1	89.6	89.6
7	7_1	7_7	2	78.7	22.19	19.28	2	65.7	35.7
7	7_1	7_7	3	53.4	20.64	18.26	2	38.6	51.8
7	7_1	7_7	4	52.3	20.79	20.64	1	34	38.6
7	7_1	7_7	5	61.2	29.5	18.93	2	22.1	33.1
7	7_1	7_7	6	36.2	16.41	16.41	1	35.7	35.7
7	7_1	7_7	7
7	7_1	7_7	average	56.36	21.0067	18.3383	1.5	47.6167	47.4167
7	7_1	7_8	1		18.57	13.86	2	66.5	68.5
7	7_1	7_8	2	43.4	18.87	18.57	1	54.2	66.5
7	7_1	7_8	3	121.3	12.07	12.07	1	76.6	76.6
7	7_1	7_8	4	118.1	22.8	22.8	1	63.1	63.1
7	7_1	7_8	5	52.1	31.56	30.41	2	88.8	78.1
7	7_1	7_8	6	112.1	20.15	20.15	1	76.6	76.6
7	7_1	7_8	7	75.4	14.59	14.59	1	51.3	51.3
7	7_1	7_8	8	52.6	29.45	23.57	2	57	37.4
7	7_1	7_8	9	53	16.53	16.53	1	85	85
7	7_1	7_8	10
7	7_1	7_8	average	78.5	20.51	19.1722	1.33333	68.7889	67.0111
7	7_1	7_9	1		19.7	19.7	1	49.9	49.9
7	7_1	7_9	2	91.8	16.58	11.36	4	56.6	46.4
7	7_1	7_9	3	83.6	14.64	14.64	1	70.3	70.3
7	7_1	7_9	4	87.9	20.65	20.65	1	76.4	76.4
7	7_1	7_9	5	76.6	27.61	22.21	2	87.3	45.2
7	7_1	7_9	6	51.1	22.96	22.96	1	48.9	48.9
7	7_1	7_9	7	139.9	12.16	12.16	1	46.1	46.1
7	7_1	7_9	8	116.9	23.28	20.79	3	77.7	79.2
7	7_1	7_9	9	53.3	23.78	11.07	2	36.8	36.3
7	7_1	7_9	10	27.7	20.43	17.92	5	61.7	52
7	7_1	7_9	11	101.8	22.3	20.43	1	61	61.7
7	7_1	7_9	12			22.3	1		61
7	7_1	7_9	average	83.06	20.3718	18.0158	1.91667	61.1545	56.1167
7	7_1	7_10	1		27.48	27.38	2	23	86.8
7	7_1	7_10	2	60.6	26.74	23.84	2	70.8	53.4
7	7_1	7_10	3	63	12.86	12.86	1	19.7	19.7
7	7_1	7_10	4	88	16.6	16.6	1	47.4	47.4
7	7_1	7_10	5	83.9	20.59	9.4	2	60	40.9
7	7_1	7_10	6	26.7	20.15	16.05	3	22.2	72.2
7	7_1	7_10	7	96.7	15.89	15.89	1	66.9	66.9
7	7_1	7_10	8	69.3	27.76	10.53	3	68.4	40.6
7	7_1	7_10	9	23.6	25.75	22.42	2	46.5	36.1
7	7_1	7_10	10	55.4	21.96	11.1	2	22.2	68.2
7	7_1	7_10	11			21.96	1		22.2
7	7_1	7_10	average	63.0222	21.578	17.0936	1.81818	44.71	50.4
7	7_1	7_11_1	1		21.44	14.01	1	82.5	39.4
7	7_1	7_11_1	2	75.1	12.99	12.99	1	24.6	24.6
7	7_1	7_11_1	3	86.1	11.12	11.12	1	40.1	40.1
7	7_1	7_11_1	4	81.5	9.89	9.89	1	50.3	50.3
7	7_1	7_11_1	5	95.1	15.48	13.74	2	70.1	72.8
7	7_1	7_11_1	6	140.6	19.8	15.48	1	26.5	70.1
7	7_1	7_11_1	7			18.83	5		28.4
7	7_1	7_11_1	average	95.68	15.12	13.7229	1.71429	49.0167	46.5286
7	7_1	7_11_2	8		17.22	11.88	2	52.1	38.3
7	7_1	7_11_2	9	40.9	16.74	16.74	1	89.8	89.8
7	7_1	7_11_2	10	58.2	25.38	17.85	2	85.5	87.1
7	7_1	7_11_2	11	41.4	25.14	21.83	2	16.4	35.4
7	7_1	7_11_2	12	84.3	27.68	13.28	2	24.1	7.4
7	7_1	7_11_2	13	27.6	21.02	15.29	2	18.2	78.9
7	7_1	7_11_2	14	38.9	24.1	21.02	1	67.3	18.2
7	7_1	7_11_2	15	85.3	21.83	21.83	1	33.5	33.5
7	7_1	7_11_2	16
7	7_1	7_11_2	average	53.8	22.3888	17.465	1.625	48.3625	48.575
7	7_1	7_12	-3		21.05	15.34	2	21.8	68.3
7	7_1	7_12	-2	40.9	22.69	21.05	1	55.5	55.5
7	7_1	7_12	-1	111.1	25.16	22.69	1	75.6	55.5
7	7_1	7_12	0	72.2	21.06	17.73	2	71.5	25.4
7	7_1	7_12	1	51.6	19.52	17.9	6	53.2	8.5
7	7_1	7_12	2	68.7	18.13	18.13	1	52.2	52.2
7	7_1	7_12	3	55	24.58	15.35	2	63.6	55.9
7	7_1	7_12	4	38.3	17.3	7.02	2	13.7	25.6
7	7_1	7_12	5	21.3	12.97	12.97	1	19.1	19.1
7	7_1	7_12	6	60.2	22.17	20.33	4	80.8	36.9
7	7_1	7_12	7	90.4	29.07	17.69	2	82.4	58.4
7	7_1	7_12	8	35.6	18.42	18.03	2	69.2	45.1
7	7_1	7_12	9	61.5	16.73	16.03	3	37.5	47.7
7	7_1	7_12	10	58.5	24.03	16.73	1	63.2	37.5
7	7_1	7_12	11	54.6	16.99	15.65	2	43.6	30.1
7	7_1	7_12	12	50.4	19.41	19.41	1	71.4	71.4
7	7_1	7_12	13	53.3	23.69	23.69	1	73.9	73.9
7	7_1	7_12	14	64.2	24.66	19.72	2	68.9	76.2
7	7_1	7_12	15	75.2	11.81	11.81	1	75.5	75.5
7	7_1	7_12	16	86	11.86	11.86	1	15.6	15.6
7	7_1	7_12	17	59.1	13.04	13.04	1	54.9	54.9
7	7_1	7_12	18	69.7	15.52	12.33	2	74.7	50.9
7	7_1	7_12	19	56.9	15.1	15.1	1	61.6	61.6
7	7_1	7_12	20	51.4	19.2	14.6	2	18.4	23.8
7	7_1	7_12	21	78.8	23.33	15.34	2	38.4	74.2
7	7_1	7_12	22	42.3	17.44	17.44	1	45.4	45.4
7	7_1	7_12	23	47.6	23.67	15.7	2	86.3	17.2
7	7_1	7_12	24			17.53	2		79.3
7	7_1	7_12	average	59.8	19.5778	16.4361	1.82143	55.1074	47.9143
7	7_1	7_13	1		19.91	19.91	1	71.6	71.6
7	7_1	7_13	2	72.1	22.16	22.16	1	39.7	39.7
7	7_1	7_13	3	57.9	26.25	10.02	2	58.8	40.7
7	7_1	7_13	4	20.3	20.5	20.5	1	81.5	81.5
7	7_1	7_13	5	153.8	14.92	14.92	1	89.5	89.5
7	7_1	7_13	6	107.3	28.1	13.86	3	57.5	53.3
7	7_1	7_13	7	62.8	24.56	20.33	2	53.5	53.7
7	7_1	7_13	8	54.8	17.47	17.47	1	2.7	2.7
7	7_1	7_13	9	74.6	21.77	16.96	2	21.2	89.2
7	7_1	7_13	10	51.1	14.52	13.8	3	81.9	33.5
7	7_1	7_13	11	45.3	25.37	14.52	1	46.1	81.9
7	7_1	7_13	12	65.9	9.73	9.73	1	48.8	48.8
7	7_1	7_13	13	93.8	25.73	23.16	2	66.1	84.9
7	7_1	7_13	14			25.73	1		66.1
7	7_1	7_13	average	71.6417	20.8454	17.3621	1.57143	55.3	59.7929
7	7_1	7_14	1		26.91	20.32	2	37.8	33.6
7	7_1	7_14	2	46.3	24.51	24.51	1	4.4	4.4
7	7_1	7_14	3	83	12.91	10.48	4	64.9	88.9
7	7_1	7_14	4	152.7	20.29	6.78	3	23.5	25.4
7	7_1	7_14	5	34.2	27.16	20.29	1	32.8	23.5
7	7_1	7_14	6	59.8	14.48	13.7	3	23.6	81.6
7	7_1	7_14	7	62.1	19.76	14.48	1	69.6	23.6
7	7_1	7_14	8	58.7	13.07	13.07	1	73.4	73.4
7	7_1	7_14	9
7	7_1	7_14	average	70.9714	19.8863	15.4537	2	41.25	44.3
7	7_1		1		28.39	23.64	2	80.4	83.8
7	7_1	7_15_1	2	52.9	23.82	22.58	2	77.3	68.5
7	7_1	7_15_1	3	57.9	22.77	10.27	trans	79.5	79.6
7	7_1	7_15_1	4	79.9	26.47	22.53	2	13.1	36.2
7	7_1	7_15_1	5	53.2	23.45	23.45	1	23.4	23.4
7	7_1	7_15_1	6	70	24.33	18.13	2	33.5	79.4
7	7_1	7_15_1	7	48	17.46	17.46	1	68.1	68.1
7	7_1	7_15_1	8	39.6	27.99	19.52	3	14.8	81
7	7_1	7_15_1	9	76.3	23.11	18.5	2	89.6	90
7	7_1	7_15_1	10	48.6	21.75	17.56	2	87.6	44.2
7	7_1	7_15_1	11	49.7	19.79	18.72	4	77.7	57.8
7	7_1	7_15_1	12	60.9	31.06	19.79	1	22.9	77.7
7	7_1	7_15_1	13	63.1	26.76	19.88	2	89.2	80.8
7	7_1	7_15_1	14	47.5	20.66	20.66	1	49.2	49.2
7	7_1	7_15_1	15	61.2	15.11	15.11	1	73.6	73.6
7	7_1	7_15_1	16	86.2	13.49	9.65	2	10.5	60.6
7	7_1	7_15_1	17	19.3	21.29	13.49	1	61.1	10.5
7	7_1	7_15_1	18	67.2	23.25	21.29	1	82.9	61.1
7	7_1	7_15_1	19	77	18.99	18.99	1	51.6	51.6
7	7_1	7_15_1	20	110.1	26.44	20.74	3	75.1	73.4
7	7_1	7_15_1	21	123.9	21.56	10.56	2	29.6	12.5
7	7_1	7_15_1	22	26.5	23.68	19.79	10	31.9	85.5
7	7_1	7_15_1	23	47	25.88	22.51	3	38.2	86.7
7	7_1	7_15_1	24	77.8	21.19	19.88	2	54.3	50
7	7_1	7_15_1	25	78.4	8.06	8.06	1	78.4	78.4
7	7_1	7_15_1	26	68.1	22.56	21.1	2	24.2	50.2
7	7_1	7_15_1	27	83.1	28.08	20.93	2	76.4	86.1
7	7_1	7_15_1	28	66.9	30.38	28.08	1	62.9	76.4
7	7_1	7_15_1	29	68.4	18.24	18.24	1	12.4	12.4
7	7_1	7_15_1	30	69.5	20.91	16.13	trans	16.7	25.5
7	7_1	7_15_1	31	93.2	22.25	19.74	trans	60.4	81.6
7	7_1	7_15_1	32	43.6	21.9	10.22	trans	18.4	66.3
7	7_1	7_15_1	33	69.4	27.86	21.9	1	63.2	18.4
7	7_1	7_15_1	34	61.5	27.14	27.14	1	65.1	65.1
7	7_1	7_15_1	35
7	7_1	7_15_1	average	65.0273	22.8256	18.7129	2	52.7412	60.1647
7	7_1	7_15_2	35		26.68	14.87	2	87.5	44.1
7	7_1	7_15_2	36	32.8	25.91	25.91	1	48.8	48.8
7	7_1	7_15_2	37	88.1	18.03	18.03	1	25.7	25.7
7	7_1	7_15_2	38	61.6	26.64	26.64	1	63.2	63.2
7	7_1	7_15_2	39	84.4	14.78	14.78	1	28.5	28.5
7	7_1	7_15_2	40	80.3	36.27	29.17	2	84	37.6
7	7_1	7_15_2	41	147.3	22.17	10.22	trans	22.5	66.3
7	7_1	7_15_2	42	79.5	23.8	18.82	trans	88.5	75.8
7	7_1	7_15_2	43	64.1	20.88	15.23	2	65.5	21.3
7	7_1	7_15_2	44	35.5	26.25	20.88	1	82.1	65.5
7	7_1	7_15_2	45	60.1	31.96	26.25	1	65.1	82.1
7	7_1	7_15_2	46	103	25.74	25.25	4	73.3	57.3
7	7_1	7_15_2	47	53.5	25.78	17.66	3	89.2	65
7	7_1	7_15_2	48	149	20.76	9	2	21.7	32.5
7	7_1	7_15_2	49	9.5	28.79	20.76	1	11.3	21.7
7	7_1	7_15_2	50
7	7_1	7_15_2	average	74.9071	24.9627	19.5647	1.6	57.1267	49.0267
7	7_1	7_16_1	1		17.55	14.9	3	81.7	55.9
7	7_1	7_16_1	2	54.8	21	13.78	2	24.2	76.4
7	7_1	7_16_1	3	40.5	13.93	13.93	1	52.6	52.6
7	7_1	7_16_1	4	88	18.94	18.2	3	85.6	46.3
7	7_1	7_16_1	5	66.6	18.7	14.26	2	73.7	66.4
7	7_1	7_16_1	6	34.8	24.83	9.45	5	8.2	59.5
7	7_1	7_16_1	7	69.5	25.6	18.88	2	63.6	72.1
7	7_1	7_16_1	8	43.3	11.72	11.72	1	75.8	75.8
7	7_1	7_16_1	9	47.5	23.81	22.48	2	50.7	81.5
7	7_1	7_16_1	10	45.5	31.4	15.65	7	59.3	65
7	7_1	7_16_1	11	93.2	22.46	11.55	trans	38	78.4
7	7_1	7_16_1	12	68.8	14.71	14.71	1	20.6	20.6
7	7_1	7_16_1	13	88.7	21.69	11.74	trans	15.2	28.1
7	7_1	7_16_1	14	66	18.61	17.64	2	68.3	30.3
7	7_1	7_16_1	15	57	18.36	18.36	1	81.5	81.5
7	7_1	7_16_1	16	83.6	17.43	17.43	1	39.9	39.9
7	7_1	7_16_1	17	63	18.32	18.32	1	79	79
7	7_1	7_16_1	18	93.4	19.15	17.51	8	41.5	50.1
7	7_1	7_16_1	19	57.4	24.86	15.86	4	10.4	89.8
7	7_1	7_16_1	20	36.2	26.77	21.72	2	54.8	41.5
7	7_1	7_16_1	21	58.9	17.14	16.15	2	29.7	10.4
7	7_1	7_16_1	22	47.3	22.39	16.86	4	19.2	86.9
7	7_1	7_16_1	23	34.6	19.66	15.48	2	12	84.7
7	7_1	7_16_1	24	48.4	17.92	11.64	2	84.4	80
7	7_1	7_16_1	25	28.4	23.7	17.92	1	34.5	84.4
7	7_1	7_16_1	26	50	20.94	15.1	2	26.2	83.4
7	7_1	7_16_1	27	45.3	17.29	10.88	3	74.5	58.6
7	7_1	7_16_1	28	28.6	23.31	17.29	1	88.3	74.5
7	7_1	7_16_1	29	58.6	16.84	11.59	2	64.1	24.3
7	7_1	7_16_1	30	109.6	18.68	16.84	1	21.2	64.1
7	7_1	7_16_1	31	67.8	16.17	16.17	1	3.5	3.5
7	7_1	7_16_1	32	54.7	25.01	12.93	4	9.4	79.8
7	7_1	7_16_1	33	42	21.24	13.58	2	74	71.2
7	7_1	7_16_1	34	39.6	17.2	16.93	2	68.9	15.7
7	7_1	7_16_1	35	55.1	19.2	17.2	1	53.3	68.9
7	7_1	7_16_1	36	66.9	24.97	19.2	1	33.8	53.3
7	7_1	7_16_1	37	57.4	22.56	18.25	5	76.8	43.9
7	7_1	7_16_1	38	95.6	19.23	17.86	4	49.4	46.3
7	7_1	7_16_1	39	94.3	22.71	19.23	1	58.6	49.4
7	7_1	7_16_1	40	76.4	23.75	22.71	1	43.2	58.6
7	7_1	7_16_1	41	79.5	8.29	8.29	1	54.2	54.2
7	7_1	7_16_1	42
7	7_1	7_16_1	average	60.92	20.1961	15.8583	2.63636	48.8732	58.2146
7	7_1	7_16_2	13		30.61	13.16	10	72.4	48.4
7	7_1	7_16_2	14	88.4	26.02	24.33	10	19.4	56.9
7	7_1	7_16_2	15	64.5	23.08	11.86	2	38.6	60.7
7	7_1	7_16_2	16	30.9	20.31	20.31	1	79.1	79.1
7	7_1	7_16_2	17	118.1	32.35	11.72	2	74	74.5
7	7_1	7_16_2	18	11.4	21.88	21.88	1	36.9	36.9
7	7_1	7_16_2	19	74	20.39	20.39	1	59.3	59.3
7	7_1	7_16_2	20	99.3	20.15	13.66	4	75.5	68
7	7_1	7_16_2	21	49.2	23.53	10.55	trans	75.1	49.1
7	7_1	7_16_2	22	100.8	21.42	11.74	trans	42.5	28.1
7	7_1	7_16_2	23	46.7	17.24	16.2	trans	32.7	50.7
7	7_1	7_16_2	24			15.81	2		56.3
7	7_1	7_16_2	average	68.33	23.3618	15.9675	3.66667	55.0455	55.6667

## Sheet: sample 8 PN1 X-link
Sample #	Tilt series #	CAP #	nucleosome (n)	angle alpha (axial at nuc. n)	distance D (n to n+1)	distance N (n to nx)	absolute proximity [nx ⎯ n]	angle beta (plane n to plane n+1)	angle para (plane n to plane nx)
8	8_1	8_1	1		14.67	14.53	2	19.4	70.1
8	8_1	8_1	2	51.7	17.94	14.67	1	67.7	19.4
8	8_1	8_1	3	70.3	23.67	8.5	2	60.4	72.2
8	8_1	8_1	4	20.2	19.91	10.83	2	27.6	29.2
8	8_1	8_1	5	29	22.34	16.63	3	55.9	42.1
8	8_1	8_1	6	75.3	21.84	21.6	5	89.5	73.9
8	8_1	8_1	7	83	20.85	20.85	1	88.3	88.3
8	8_1	8_1	8	82.4	19.44	13.97	2	9.8	77.5
8	8_1	8_1	9	39.3	21.66	19.44	1	75.8	9.8
8	8_1	8_1	10	108.2	8.21	8.21	1	4.3	4.3
8	8_1	8_1	11
8	8_1	8_1	average	62.1556	19.053	14.923	2	49.87	48.68
8	8_1	8_2	1		20.07	20.07	1	89.4	89.4
8	8_1	8_2	2	100.6	22.69	14.44	2	58.3	58.2
8	8_1	8_2	3	38.8	15.12	15.12	1	77.7	77.7
8	8_1	8_2	4	51.7	19.6	8.95	2	77.6	63.6
8	8_1	8_2	5	16.5	25.8	15.66	2	44.6	75.6
8	8_1	8_2	6	92.7	19.97	13.91	2	53.4	65.9
8	8_1	8_2	7	43.6	16.37	16.37	1	28.4	28.4
8	8_1	8_2	8	79.1	24.31	16.29	4	14.7	73.8
8	8_1	8_2	9	39.8	24.76	16.64	2	76.9	51
8	8_1	8_2	10	42.1	17.17	16.71	2	53.9	84.7
8	8_1	8_2	11	72.5	27.08	17.17	1	69.8	53.9
8	8_1	8_2	12	130	21.68	18.67	4	71.3	26.3
8	8_1	8_2	13	106.8	11.66	11.66	1	55.2	55.2
8	8_1	8_2	14	112.8	16.45	16.45	1	48.6	48.6
8	8_1	8_2	15	85.5	24.1	23.56	2	45.7	72.6
8	8_1	8_2	16
8	8_1	8_2	average	72.3214	20.4553	16.1113	1.86667	57.7	61.66
8	8_1	8_3	1		26.91	16.28	4	65.2	57.1
8	8_1	8_3	2	44.7	17.95	17.95	1	28.5	28.5
8	8_1	8_3	3	117.3	16.83	16.83	1	31.6	31.6
8	8_1	8_3	4	94.5	20.93	20.93	1	67.7	67.7
8	8_1	8_3	5	96.2	22.39	22.39	1	69.8	69.8
8	8_1	8_3	6	82.4	12.86	12.86	1	44.2	44.2
8	8_1	8_3	7	68.9	13.56	13.56	1	25.1	25.1
8	8_1	8_3	8	109.9	14	12.42	2	41.4	47
8	8_1	8_3	9	61.9	7.9	7.9	1	39.4	39.4
8	8_1	8_3	10
8	8_1	8_3	average	84.475	17.0367	15.68	1.44444	45.8778	45.6
8	8_1	8_4_1	1		21.78	13.09	2	62.7	41.6
8	8_1	8_4_1	2	33.7	23.14	21.78	1	82.6	62.7
8	8_1	8_4_1	3	87.4	11.09	11.09	1	47.6	47.6
8	8_1	8_4_1	4	97.5	10.38	10.38	1	78.5	78.5
8	8_1	8_4_1	5	102	19.55	16.15	2	53.3	54.4
8	8_1	8_4_1	6	74.2	19.71	10.81	3	49.2	57.5
8	8_1	8_4_1	7	69	16.31	9.18	2	64.7	78.6
8	8_1	8_4_1	8	33.3	15.66	15.66	1	88.3	88.3
8	8_1	8_4_1	9	66.7	17.88	17.88	1	41.3	41.3
8	8_1	8_4_1	10	119.1	14.9	11.57	trans	75.5	41.8
8	8_1	8_4_1	11	32.5	22.57	14.9	1	89.8	75.5
8	8_1	8_4_1	12	101.7	20.85	12.81	2	21.4	15.3
8	8_1	8_4_1	13	51.4	20.96	20.85	1	64.8	21.4
8	8_1	8_4_1	14			18.14	2		76.3
8	8_1	8_4_1	average	72.375	18.06	14.5921	1.53846	63.0538	55.7714
8	8_1	8_4_2	16		20.49	15.87	trans	48.9	84.7
8	8_1	8_4_2	17	62	17.96	17.96	1	61.3	11.8
8	8_1	8_4_2	18	91.5	13.67	13.67	1	64.3	74.4
8	8_1	8_4_2	19	73.7	13.57	13.57	1	12.3	76
8	8_1	8_4_2	20	78.6	22.99	15.89	2	84.2	32.4
8	8_1	8_4_2	21	36.8	26.36	16.85	2	68.9	43.2
8	8_1	8_4_2	22	39.4	22.43	18.34	3	87.1	20.5
8	8_1	8_4_2	23
8	8_1	8_4_2	average	63.6667	19.6386	16.0214	1.66667	61	49
8	8_1	8_5	1		23.97	23.97	1	63.9	63.9
8	8_1	8_5	2	81	20.5	18.9	5	72.4	87.5
8	8_1	8_5	3	94.9	21.97	8.63	2	88.6	22.2
8	8_1	8_5	4	22.8	18.83	18.83	1	68.5	68.5
8	8_1	8_5	5	83.2	16.58	16.58	1	87.2	87.2
8	8_1	8_5	6	63.4	19.58	9.18	2	50.6	53.7
8	8_1	8_5	7	19.8	24.76	13.52	4	54.3	20.2
8	8_1	8_5	8
8	8_1	8_5	average	60.85	20.8843	15.6586	2.28571	69.3571	57.6
8	8_1	8_6	1		26.79	23.34	6	45.8	70.8
8	8_1	8_6	2	69.8	23.3	23.3	1	68	68
8	8_1	8_6	3	71.9	29.93	16.04	2	83.9	89
8	8_1	8_6	4	32.4	25.11	25.11	1	7.7	7.7
8	8_1	8_6	5	173.1	11.26	11.26	1	74.5	74.5
8	8_1	8_6	6	64.3	15.52	13.76	2	32.5	52.2
8	8_1	8_6	7	39.3	21.65	14.71	2	76.6	42.9
8	8_1	8_6	8	64	16.31	16.31	1	80	80
8	8_1	8_6	9
8	8_1	8_6	average	73.5429	21.2338	17.9788	2	58.625	60.6375
8	8_1	8_7_1	1		16.86	9.59	8	69.5	50.2
8	8_1	8_7_1	2	93.3	6.49	6.49	1	82.6	82.6
8	8_1	8_7_1	3	66	16.44	16.44	1	29.3	29.3
8	8_1	8_7_1	4	66.5	20.41	10.13	3	19.6	36.9
8	8_1	8_7_1	5	64.9	23.84	17.93	4	82.2	48.3
8	8_1	8_7_1	6	68.4	17.05	17.05	1	33.4	33.4
8	8_1	8_7_1	7	29.7	32.19	17.9	3	51.6	70.3
8	8_1	8_7_1	8	55.6	30.71	19.33	2	58.1	45.8
8	8_1	8_7_1	9	54.9	31.79	17.27	7	38.4	21.1
8	8_1	8_7_1	10	43.1	19.1	19.1	1	83.2	83.2
8	8_1	8_7_1	11	130.4	19.93	17.6	5	89.3	81.8
8	8_1	8_7_1	12	66.6	21.02	9.11	trans	74.2	39.2
8	8_1	8_7_1	13	21.8	28.45	13.44	3	67.1	86.2
8	8_1	8_7_1	14	46.1	13.15	11.87	2	63.8	62.1
8	8_1	8_7_1	15	121.6	9.51	9.51	1	84.2	84.2
8	8_1	8_7_1	16
8	8_1	8_7_1	average	66.35	20.4627	14.184	3	61.7667	56.9733
8	8_1	8_7_2	17		19.33	18.11	trans	62.8	43.3
8	8_1	8_7_2	18	45.2	25.87	11.46	2	65.2	52.3
8	8_1	8_7_2	19	25.8	21.21	16.08	trans	14	73.8
8	8_1	8_7_2	20	51.2	19.15	14.14	2	54.5	68.2
8	8_1	8_7_2	21	47.4	11.79	11.79	1	88.3	88.3
8	8_1	8_7_2	22	62.6	29.54	18.04	3	17	70.5
8	8_1	8_7_2	23	83.9	16.53	16.53	1	80.1	80.1
8	8_1	8_7_2	24
8	8_1	8_7_2	average	52.6833	20.4886	15.1643	1.8	54.5571	68.0714
8	8_2	8_8_1	1		19.73	16.59	9	31.9	69
8	8_2	8_8_1	2	86.8	20.9	10.52	4	33.8	69.6
8	8_2	8_8_1	3	70.3	24.41	20.9	3	67.9	33.8
8	8_2	8_8_1	4	132.7	19.47	19.47	1	45.7	45.7
8	8_2	8_8_1	5	62.9	25.35	14.05	4	55	85.4
8	8_2	8_8_1	6	70.3	22.65	20.91	2	88.2	83.4
8	8_2	8_8_1	7	54.1	23.32	22.16	2	89.7	82.2
8	8_2	8_8_1	8	54.1	25.23	17.93	3	27.3	63.4
8	8_2	8_8_1	9	89.7	14.09	14.05	4	52.9	85.4
8	8_2	8_8_1	10	120.2	22.97	14.09	1	70.6	52.9
8	8_2	8_8_1	11			19.17	trans
8	8_2	8_8_1	average	82.3444	21.812	17.2582	3.3	56.3	67.08
8	8_2	8_8_2	12		8.13	8.13	1	21.3	21.3
8	8_2	8_8_2	13	135.9	9.36	9.36	1	55.9	55.9
8	8_2	8_8_2	14	79.6	12.86	12.86	1	86.8	86.8
8	8_2	8_8_2	15	81.9	18.86	14.47	2	12.6	75.4
8	8_2	8_8_2	16	110.5	20.74	19.17	trans	66.5	49.9
8	8_2	8_8_2	17	141.1	8.5	8.5	1	17.1	17.1
8	8_2	8_8_2	18	105.9	27.21	9.02	trans	37.9	61.8
8	8_2	8_8_2	19	145	13.17	13.17	1	72.2	72.2
8	8_2	8_8_2	20	138.6	21.56	12.23	8	74.2	63.9
8	8_2	8_8_2	21	87.6	31.52	17.31	trans	36.5	43.3
8	8_2	8_8_2	22	32.3	20.07	19.74	2	70.8	32.2
8	8_2	8_8_2	23	43.6	28.59	14.82	11	61.5	10.1
8	8_2	8_8_2	24	121.4	28.83	8.53	2	63.8	58.1
8	8_2	8_8_2	25	16.6	25.46	23.22	2	12.6	33.5
8	8_2	8_8_2	26	48.8	29.86	20.92	4	44.7	87.8
8	8_2	8_8_2	27
8	8_2	8_8_2	average	92.0571	20.3147	14.0967	3	48.96	51.2867
8	8_2	8_8_3	28		28.61	17.64	trans	40	87.4
8	8_2	8_8_3	29	57.7	26.48	26.48	1	55.9	55.9
8	8_2	8_8_3	30	78.1	24	14.55	2	41.8	55
8	8_2	8_8_3	31	37	17.45	16.69	2	81.9	88.8
8	8_2	8_8_3	32	48.3	22.03	17.45	1	11.6	81.9
8	8_2	8_8_3	33	50.8	19.76	19.76	1	89.1	89.1
8	8_2	8_8_3	34			18.03	2		82.1
8	8_2	8_8_3	average	54.38	23.055	18.6571	1.5	53.3833	77.1714
8	8_2	8_9_1	0		18.06	18.06	1	79.3	79.3
8	8_2	8_9_1	1	145.5	20.17	16.1	2	68.6	75.8
8	8_2	8_9_1	2	50.6	16.79	16.79	1	11	11
8	8_2	8_9_1	3	83.6	12.25	10.98	3	33.3	55.4
8	8_2	8_9_1	4	112.4	22.55	12.25	1	80.7	33.3
8	8_2	8_9_1	5	39.6	22.81	11.98	3	23	88.9
8	8_2	8_9_1	6	96.7	10.65	10.65	1	31.2	31.2
8	8_2	8_9_1	7	75.9	21.8	14.54	4	77.4	60.2
8	8_2	8_9_1	8	55.5	16.55	10.42	2	70	32.1
8	8_2	8_9_1	9	32.6	19.33	16.55	1	88	70
8	8_2	8_9_1	10	66.5	8.56	8.56	1	80.4	80.4
8	8_2	8_9_1	11	72	12.11	12.11	1	63.7	63.7
8	8_2	8_9_1	12	65.1	10.93	10.93	1	31.6	31.6
8	8_2	8_9_1	13	89.5	12.49	12.44	2	37.2	68.1
8	8_2	8_9_1	14	64.4	22.48	12.49	1	35.2	37.2
8	8_2	8_9_1	15	51.5	22.51	15.9	3	58.6	14.3
8	8_2	8_9_1	16	95.7	18.71	11.68	3	56.8	89.4
8	8_2	8_9_1	17	95.8	26.24	18.71	2	78.4	88.5
8	8_2	8_9_1	18	49.1	27.73	14.46	2	48.7	38.3
8	8_2	8_9_1	19	30.9	21.4	14.89	2	53.7	61.2
8	8_2	8_9_1	20	42.8	18.9	16.36	trans	65.1	86.6
8	8_2	8_9_1	21	66.8	11.75	11.75	1	77.4	77.4
8	8_2	8_9_1	22	116.5	23.45	20.37	trans	86.8	68.9
8	8_2	8_9_1	23	67.6	21.95	19.08	trans	21.5	73.7
8	8_2	8_9_1	24	59.6	21.21	21.21	1	22.5	22.5
8	8_2	8_9_1	25
8	8_2	8_9_1	average	71.925	18.7671	14.3704	1.77273	55.204	57.56
8	8_2	8_9_2	27		29.95	15.05	2	36.4	36.7
8	8_2	8_9_2	28	29	22.19	18.57	3	72.4	22.5
8	8_2	8_9_2	29	78.8	30.4	22.19	1	68.2	72.4
8	8_2	8_9_2	30	58.7	17.42	9.63	3	74.5	67.2
8	8_2	8_9_2	31	94.3	26.01	15.7	2	40.6	39.4
8	8_2	8_9_2	32	35.8	24.94	24.94	1	80	80
8	8_2	8_9_2	33	77.6	11.47	11.47	1	15.2	15.2
8	8_2	8_9_2	34	60.7	12.62	10.55	trans	33.7	57.1
8	8_2	8_9_2	35	65.5	20.07	12.21	2	54.4	32
8	8_2	8_9_2	36
8	8_2	8_9_2	average	62.55	21.6744	15.59	1.875	52.8222	46.9444
8	8_2	8_10	1		23.19	7.77	4	39	59.7
8	8_2	8_10	2	23.1	24.87	15.54	2	12.3	34.9
8	8_2	8_10	3	38.5	18.21	9.75	2	27.5	42.1
8	8_2	8_10	4	51.2	21.1	18.21	1	60.8	27.5
8	8_2	8_10	5	76.9	15.61	15.61	1	36.5	36.5
8	8_2	8_10	6	79.9	19.24	11.77	2	73.5	64.4
8	8_2	8_10	7	33.3	21.28	19.24	1	22.3	73.5
8	8_2	8_10	8	69.4	27.62	17.91	3	83.2	36
8	8_2	8_10	9			18.24	4		62
8	8_2	8_10	average	53.1857	21.39	14.8933	2.22222	44.3875	48.5111
8	8_2	8_11	1		18.09	11.75	2	50.1	42.7
8	8_2	8_11	2	32.4	21.93	18.09	1	33.2	50.1
8	8_2	8_11	3	81.9	23.6	21.93	1	25.4	33.2
8	8_2	8_11	4	65	17.94	16.29	2	39.6	59.8
8	8_2	8_11	5	62.9	11.43	11.43	1	24.5	24.5
8	8_2	8_11	6	62.5	15.36	9	2	48.3	26.2
8	8_2	8_11	7	28.8	18.59	14.3	2	22.2	72.6
8	8_2	8_11	8
8	8_2	8_11	average	55.5833	18.1343	14.6843	1.57143	34.7571	44.1571
8	8_2	8_12	1		20.38	15.08	3	38.2	41.5
8	8_2	8_12	2	69.3	21.32	20.38	1	15	38.2
8	8_2	8_12	3	84.8	21.26	18.96	2	63.1	66.7
8	8_2	8_12	4	59.9	15.28	15.28	1	68.9	68.9
8	8_2	8_12	5	86.9	32.3	27.78	4	66.3	56.3
8	8_2	8_12	6	94.3	17.57	17.57	1	37.7	37.7
8	8_2	8_12	7
8	8_2	8_12	average	79.04	21.3517	19.175	2	48.2	51.55

## Sheet: sample 9 PN56 HNE
Sample #	Tilt series #	CAP #	nucleosome (n)	angle alpha (axial at nuc. n)	distance D (n to n+1)	distance N (n to nx)	absolute proximity [nx ⎯ n]	angle beta (plane n to plane n+1)	angle para (plane n to plane nx)
9	9_1	9_1	1		19.97	19.97	1	59.3	59.3
9	9_1	9_1	2	76.9	26.18	25.52	2	75	84.2
9	9_1	9_1	3	63.4	21.88	21.88	1	22.2	22.2
9	9_1	9_1	4	102.4	26.35	26.35	1	39.7	39.7
9	9_1	9_1	5	80.1	22.22	22.08	2	55.5	64.9
9	9_1	9_1	6	65.4	18.15	18.15	1	84.4	84.4
9	9_1	9_1	7
9	9_1	9_1	average	77.64	22.4583	22.325	1.33333	56.0167	59.1167
9	9_1	9_2	1		22.02	22.02	1	80.9	1
9	9_1	9_2	2	73.2	24.88	23.51	2	23.2	68.4
9	9_1	9_2	3	59.8	21.05	18.46	2	83.2	41.8
9	9_1	9_2	4	24.8	35.31	21.05	1	41.8	83.2
9	9_1	9_2	5	102.7	19.71	19.71	1	79	79
9	9_1	9_2	6	101.7	23.97	23.97	1	86.9	86.9
9	9_1	9_2	7	72.7	32.43	14.25	2	29.5	30.3
9	9_1	9_2	8	24.9	25.36	25.36	1	19.8	19.8
9	9_1	9_2	9	71.4	37.92	25.88	3	54.7	72.6
9	9_1	9_2	10	55.5	24.08	17.66	3	82.8	77.4
9	9_1	9_2	11	66.6	33.07	25.26	2	78.9	61.2
9	9_1	9_2	12	48.3	27.26	23.25	2	84.3	66.9
9	9_1	9_2	13	54.1	23.24	20.38	3	70.2	29.9
9	9_1	9_2	14	89.1	22.81	22.81	1	52.7	52.7
9	9_1	9_2	15	78.5	20.65	18.75	2	67	82.3
9	9_1	9_2	16	60.2	15.78	15.78	1	51.7	51.7
9	9_1	9_2	17	69.3	22	21.05	2	32.4	63
9	9_1	9_2	18	62.5	18.09	18.09	1	32.7	32.7
9	9_1	9_2	19	89.2	19.7	19.7	1	13.8	13.8
9	9_1	9_2	20	110.2	19.34	19.34	1	50	50
9	9_1	9_2	21	52	27.97	26.91	3	86.8	61.1
9	9_1	9_2	22	97	27.02	22.15	2	45	37.1
9	9_1	9_2	23	58.9	14.13	14.13	1	69.7	69.7
9	9_1	9_2	24	161.8	20.57	20.57	1	57.3	57.3
9	9_1	9_2	25	56.6	22.92	13.63	2	76.5	68.9
9	9_1	9_2	26	35	22.39	20.73	2	29.3	49.3
9	9_1	9_2	27	59.4	33.27	21.32	2	30.3	76
9	9_1	9_2	28	38.8	21.52	21.51	2	66	45.4
9	9_1	9_2	29	53.3	25.71	21.52	1	81.8	66
9	9_1	9_2	30	67.3	20.82	20.82	1	25.2	25.2
9	9_1	9_2	31	68.8	24.83	21.88	2	56.7	80.4
9	9_1	9_2	32	56.5	20.76	20.76	1	34.7	34.7
9	9_1	9_2	33	99.76	18.27	18.27	1	89	89
9	9_1	9_2	34	113.1	16.95	16.95	1	36.2	36.2
9	9_1	9_2	35	94.2	22.48	19.49	2	80.9	55.5
9	9_1	9_2	36	55.4	18.85	18.85	1	57.3	57.3
9	9_1	9_2	37	56.1	34.49	22.61	3	44.1	72.6
9	9_1	9_2	38	95.5	8.95	8.95	1	36.8	36.8
9	9_1	9_2	39	75.2	26.83	24.53	3	54.5	14.6
9	9_1	9_2	40	80.3	22.49	22.17	4	35.8	55.6
9	9_1	9_2	41	58.1	26.65	22.49	1	26.7	35.8
9	9_1	9_2	42	60.2	26.13	24.12	2	70.7	40.2
9	9_1	9_2	43	77.3	16.08	16.08	1	59.1	59.1
9	9_1	9_2	44
9	9_1	9_2	average	71.0776	23.4593	20.3888	1.69767	55.0209	53.2186
9	9_1	9_3	1		26.77	26.77	1	80.2	80.2
9	9_1	9_3	2	73.8	26.87	26.87	1	45.9	45.9
9	9_1	9_3	3	70.1	23.75	23.75	1	17.6	17.6
9	9_1	9_3	4	65.9	22.74	13.77	2	40.7	62.6
9	9_1	9_3	5	37	16.77	16.77	1	31.8	31.8
9	9_1	9_3	6	48.2	24.85	18.84	2	16.5	66.1
9	9_1	9_3	7	42.4	26.95	18.53	2	59.5	32.3
9	9_1	9_3	8	78.2	12.26	12.26	1	53.1	53.1
9	9_1	9_3	9	79.8	13.04	13.04	1	47.4	47.4
9	9_1	9_3	10
9	9_1	9_3	average	61.925	21.5556	18.9556	1.33333	43.6333	48.5556
9	9_1	9_4	1		33.6	18.86	2	31.7	67.9
9	9_1	9_4	2	27.9	19.27	15.97	2	88	48.5
9	9_1	9_4	3	51.6	17.19	16.45	2	81.3	40.3
9	9_1	9_4	4	50.4	20.69	17.08	2	61.1	77.9
9	9_1	9_4	5	52.3	17.66	17.47	1	26.9	26.9
9	9_1	9_4	6	100	15.12	16.26	1	74.8	74.8
9	9_1	9_4	7
9	9_1	9_4	average	56.44	20.5883	17.015	1.66667	60.6333	56.05
9	9_1	9_4	1		25.52	13.12	2	28.5	61
9	9_1	9_4	2	30.8	20.79	16.32	3	88.8	72.4
9	9_1	9_4	3	64.6	20.57	17.92	3	19.6	35.1
9	9_1	9_4	4	57.7	16.88	16.88	1	21.8	21.8
9	9_1	9_4	5	67.3	17.08	15.65	2	5.5	26.7
9	9_1	9_4	6	40.9	23.85	17.08	1	22	5.5
9	9_1	9_4	7
9	9_1	9_4	average	52.26	20.7817	16.1617	2	31.0333	37.0833
9	9_1	9_5	1		10.88	10.88	1	10.3	10.3
9	9_1	9_5	2	60.2	21.63	14.91	2	49.8	85.4
9	9_1	9_5	3	43.4	17.07	13.3	2	52.6	25.6
9	9_1	9_5	4	21.4	27.65	17.07	1	77.7	52.6
9	9_1	9_5	5	58.3	23.91	23.91	1	52.1	52.1
9	9_1	9_5	6	106.9	19.87	14.56	2	63.5	72.5
9	9_1	9_5	7	46	16.6	16.6	1	29.2	29.2
9	9_1	9_5	8	50.9	22.65	20.97	3	65.3
9	9_1	9_5	9	84.1	15.61	15.61	1	6	6
9	9_1	9_5	10	106.1	13.79	12.28	2	8	64.5
9	9_1	9_5	11	52	14.2	13.79	1	59.8	8
9	9_1	9_5	12	63.9	21.55	14.2	1	73.4	59.8
9	9_1	9_5	13	75.1	15.07	15.07	1	56.8	56.8
9	9_1	9_5	14	81.1	13.71	13.71	1	76.3	76.3
9	9_1	9_5	15	64.5	16.83	16.83	1	61.9	61.9
9	9_1	9_5	16	61.8	23.95	16.52	2	10.3	86.2
9	9_1	9_5	17	54.8	18.51	18.51	1	32	32
9	9_1	9_5	18	75.9	20.66	24.14	1	71.6	71.6
9	9_1	9_5	19
9	9_1	9_5	average	65.0824	18.5633	16.27	1.38889	47.5889	50.0471
9	9_1	9_6	1		37.11	27.64	5	65.5	75
9	9_1	9_6	2	51.1	25.32	18.57	3	59.3	56.9
9	9_1	9_6	3	60.6	15.18	15.18	1	76.8	76.8
9	9_1	9_6	4	95.7	19.75	19.75	1	86.8	86.8
9	9_1	9_6	5	68.7	22.34	18.57	2	48.3	27.9
9	9_1	9_6	6	43.8	26.38	16.72	2	40.6	21.9
9	9_1	9_6	7	39.3	19.73	16.57	2	22.3	46.3
9	9_1	9_6	8	43	24.11	19.54	2	36.4	71.3
9	9_1	9_6	9	50.5	21.31	16.75	4	83.6	23.8
9	9_1	9_6	10	90.7	24.85	15.11	2	89.6	43.3
9	9_1	9_6	11	37.4	19.62	17.97	2	87.9	66.1
9	9_1	9_6	12	64.7	11.25	11.25	1	34.5	34.5
9	9_1	9_6	13	128.1	17.32	17.32	1	79.7	79.7
9	9_1	9_6	14	59.2	21.04	18.61	3	34.3	72.8
9	9_1	9_6	15	52.9	22.5	16.87	2	72.6	70
9	9_1	9_6	16	46.1	20.25	19.42	2	59.5	81.1
9	9_1	9_6	17			20.25	1		59.5
9	9_1	9_6	average	62.12	21.7538	18.0053	2.11765	61.1063	58.4529
9	9_1	9_7	1		15.57	15.57	1	26.2	26.2
9	9_1	9_7	2	86.7	13.94	13.94	1	68.9	68.9
9	9_1	9_7	3	79.8	21.55	14.65	2	73.1	70.9
9	9_1	9_7	4	40	11.73	11.73	1	80.4	80.4
9	9_1	9_7	5	41.5	26.28	23.23	3	40.3	52.8
9	9_1	9_7	6	161.6	15.79	15.79	1	3.4	3.4
9	9_1	9_7	7	95.9	24.96	16.7	2	23.6	67.7
9	9_1	9_7	8	41.9	19.88	19.88	1	47.1	47.1
9	9_1	9_7	9	73.6	24.19	14.79	2	22.7	3.2
9	9_1	9_7	10	36.5	22.85	22.85	1	24.2	24.2
9	9_1	9_7	11	65.3	27.43	24.63	2	40.2	35.1
9	9_1	9_7	12	63.7	13.46	10.95	2	75.3	7.8
9	9_1	9_7	13	33.9	19.15	13.46	1	82.1	75.3
9	9_1	9_7	14	119.2	16.37	16.37	1	36.5	36.5
9	9_1	9_7	15	51.1	26.37	13.94	2	70.2	71.3
9	9_1	9_7	16	15.3	13.37	13.37	1	42.4	42.4
9	9_1	9_7	17
9	9_1	9_7	average	67.0667	19.5556	16.3656	1.5	47.2875	44.575
9	9_1	9_8	1		29.65	20.17	2	53.6	17.9
9	9_1	9_8	2	42.6	23.81	23.81	1	42.4	42.4
9	9_1	9_8	3	65.7	32.96	32.96	1	73.5	73.5
9	9_1	9_8	4	84.7	32.34	22.44	2	75.5	86.4
9	9_1	9_8	5	34.5	39.6	17.08	3	26.4	47.8
9	9_1	9_8	6	61.9	30.69	27.24	2	68.7	68.8
9	9_1	9_8	7	60.4	20.7	20.7	1	44.6	44.6
9	9_1	9_8	8
9	9_1	9_8	average	58.3	29.9643	23.4857	1.71429	54.9571	54.4857
9	9_1	9_9	1		15.86	15.86	1	38.1	38.1
9	9_1	9_9	2	96.4	19.45	17.94	2	57	72.2
9	9_1	9_9	3	50.3	22.35	18.59	2	77.4	79.3
9	9_1	9_9	4	44.4	26	20.88	3	62	55.7
9	9_1	9_9	5	51.7	21.03	16.13	4	71.6	73.9
9	9_1	9_9	6	72.3	15.93	10.87	2	78	7.9
9	9_1	9_9	7	23.2	23.51	15.93	1	74.1	78
9	9_1	9_9	8	68.3	23.68	18.81	5	87	80.8
9	9_1	9_9	9			22.28	3		86.5
9	9_1	9_9	average	58.0857	20.9763	17.4767	2.55556	68.15	63.6
9	9_1	9_10	1		18.29	18.29	1	55.1	55.1
9	9_1	9_10	2	80.7	26.04	18.9	4	44.3	56.7
9	9_1	9_10	3	83.7	20.7	20.7	1	28.6	28.6
9	9_1	9_10	4	114.3	25.2	25.2	1	84.8	84.8
9	9_1	9_10	5	91.4	22.73	11.18	3	7.4	43.7
9	9_1	9_10	6	89.6	16.48	16.48	1	84	84
9	9_1	9_10	7	77.4	23.77	21.76	2	35	16.8
9	9_1	9_10	8	44.7	30.8	22.31	2	26.1	68.4
9	9_1	9_10	9	45.9	18.5	18.5	1	43.1	43.1
9	9_1	9_10	10
9	9_1	9_10	average	78.4625	22.5011	19.2578	1.77778	45.3778	53.4667
9	9_1	9_11	1		24.46	16.31	3	88.8	82
9	9_1	9_11	2	67.7	17.91	17.91	1	18.7	18.7
9	9_1	9_11	3	95.1	16.52	16.52	1	3.1	3.1
9	9_1	9_11	4	56.2	24.54	17.89	2	20.7	75.8
9	9_1	9_11	5	45.8	13.87	13.87	1	70.3	70.3
9	9_1	9_11	6	81.1	16.47	16.47	1	58.3	58.3
9	9_1	9_11	7	70.4	24.86	16.8	3	40.6	81.2
9	9_1	9_11	8	80.9	26.02	15.44	2	45.2	69.9
9	9_1	9_11	9	35.1	17.48	17.48	1	54.4	54.4
9	9_1	9_11	10
9	9_1	9_11	average	66.5375	20.2367	16.5211	1.66667	44.4556	57.0778
9	9_1	9_12	1		41.48	41.48	1	47.5	47.5
9	9_1	9_12	2	81	17.08	17.08	1	52.6	52.6
9	9_1	9_12	3	80.1	16.47	16.47	1	66.6	66.6
9	9_1	9_12	4	97.9	23.72	18.96	3	78.5	27.8
9	9_1	9_12	5	81.1	18.47	18.47	1	82.4	82.4
9	9_1	9_12	6	67.5	19.11	19.11	1	23.8	23.8
9	9_1	9_12	7	86.6	20.44	20.44	1	89.6	89.6
9	9_1	9_12	8	95.4	20.34	20.34	1	88.7	88.7
9	9_1	9_12	9
9	9_1	9_12	average	84.2286	22.1387	21.5437	1.25	66.2125	59.875
9	9_1	9_13	1		10.87	10.87	1	35.1	35.1
9	9_1	9_13	2	104	6.95	6.95	1	68.5	68.5
9	9_1	9_13	3	81.3	17.52	14.25	2	73.6	38.2
9	9_1	9_13	4	84.4	16.51	11.74	2	78.2	72.8
9	9_1	9_13	5	44.4	9.71	9.71	1	16.5	16.5
9	9_1	9_13	6	53.4	19.7	13.13	2	68.1	86.5
9	9_1	9_13	7	36.1	22.04	6.66	2	58.4	84.6
9	9_1	9_13	8	17.6	20.69	15	3	38.2	75.4
9	9_1	9_13	9	55.7	22.18	18.4	2	29.1	81.3
9	9_1	9_13	10	54.7	16.05	16.05	1	77.9	77.9
9	9_1	9_13	11	77.4	14.4	14.4	1	37.1	37.1
9	9_1	9_13	12	70.9	18.58	16.05	2	43.2	50
9	9_1	9_13	13	52.8	17.46	16.92	2	21.8	14.6
9	9_1	9_13	14	49.3	21.9	17.46	1	18.3	21.8
9	9_1	9_13	15	69.4	20.53	15.3	2	10.4	22.1
9	9_1	9_13	16	44.9	19.4	17.73	2	23.5	31.5
9	9_1	9_13	17	65.8	9.16	9.16	1	17.3	17.3
9	9_1	9_13	18	111.5	32.57	18.38	4	66.1	24.1
9	9_1	9_13	19			32.57	1		66.1
9	9_1	9_13	average	63.1529	17.5678	14.7753	1.73684	43.4056	47.5167
9	9_1	9_14	1		20.5	10.63	2	72.8	46.2
9	9_1	9_14	2	31.1	18.36	18.36	1	38	38
9	9_1	9_14	3	62.6	25.79	20.2	2	67.1	63.2
9	9_1	9_14	4	48.7	22.78	17.19	2	50.6	61.5
9	9_1	9_14	5	39.7	26.68	16.13	2	68.1	29.2
9	9_1	9_14	6	36.1	25.19	19.12	2	39.5	68
9	9_1	9_14	7	46.3	23.22	19.63	2	73.2	50.9
9	9_1	9_14	8	44.8	27.3	23.22	1	86	73.2
9	9_1	9_14	9	82.5	8.98	8.98	1	48.1	48.1
9	9_1	9_14	10
9	9_1	9_14	average	48.975	22.0889	17.0511	1.66667	60.3778	53.1444

## Sheet: sample 10 PN56 HNE
Sample #	Tilt series #	CAP #	nucleosome (n)	angle alpha (axial at nuc. n)	distance D (n to n+1)	distance N (n to nx)	absolute proximity [nx ⎯ n]	angle beta (plane n to plane n+1)	angle para (plane n to plane nx)
10	10_1	10_1	1		22.23	22.23	1	27.1	27.1
10	10_1	10_1	2	95.4	26.34	26.34	1	34.1	34.1
10	10_1	10_1	3	52.3	35.25	17.78	4	70.7	78.1
10	10_1	10_1	4	74.4	29.74	23.6	2	10.8	84
10	10_1	10_1	5	52.5	17.89	17.89	1	81.2	81.2
10	10_1	10_1	6	77	25.25	25.25	1	89.7	89.7
10	10_1	10_1	7	79.3	22.26	22.26	1	37.9	37.9
10	10_1	10_1	8	65.7	27.15	22.99	2	28.7	37.6
10	10_1	10_1	9	55.7	20.38	20.38	1	63	63
10	10_1	10_1	10	70.2	29.47	22.14	2	29.6	36
10	10_1	10_1	11	44.9	28.44	29.47	1	30.6	29.6
10	10_1	10_1	12	61.6	30.63	23.26	2	32.6	80.4
10	10_1	10_1	13	38.5	10.64	10.64	1	70.5	70.5
10	10_1	10_1	14	107.6	8.93	8.93	1	79	79
10	10_1	10_1	15	48.3	27.19	15.83	2	32.9	30.9
10	10_1	10_1	16	68.5	21.19	21.19	1	34.3	34.3
10	10_1	10_1	17
10	10_1	10_1	average	66.1267	23.9362	20.6362	1.5	47.0437	55.8375
10	10_1	10_2	1		16	16	1	38.7	38.7
10	10_1	10_2	2	74.9	30.82	28.09	2	57.2	81.4
10	10_1	10_2	3	58.8	25.69	28.24	2	42.3	43.5
10	10_1	10_2	4	74.2	20.63	20.63	1	79.1	79.1
10	10_1	10_2	5	82	33.27	26.28	4	55.2	67.8
10	10_1	10_2	6	81.7	27.15	27.15	1	70.1	70.1
10	10_1	10_2	7	67.7	24.75	23.95	2	32.6	77.9
10	10_1	10_2	8	51.3	29.59	24.75	1	64.5	32.6
10	10_1	10_2	9	53.5	27.5	26.94	2	22.4	17.8
10	10_1	10_2	10	40.9	40.83	25.76	2	5	86.6
10	10_1	10_2	11	115.8	17.53	17.53	1	47.7	47.7
10	10_1	10_2	12	175.5	19.46	19.46	1	36.9	36.9
10	10_1	10_2	13
10	10_1	10_2	average	79.6636	26.1017	23.7317	1.66667	45.975	56.675
10	10_1	10_3	1		17.59	9.53	2	40.5	14
10	10_1	10_3	2	31.1	17.9	17.59	1	31.5	40.5
10	10_1	10_3	3	92	26.57	17.9	1	81.6	31.5
10	10_1	10_3	4	97.5	17.53	17.53	1	70.6	70.6
10	10_1	10_3	5	56.3	24.24	24.24	1	76.2	76.2
10	10_1	10_3	6	58.7	25.29	20.57	2	48.6	34.3
10	10_1	10_3	7	70.6	20.84	19.1	3	66.8	73.7
10	10_1	10_3	8	73	24.52	20.84	1	36.6	66.8
10	10_1	10_3	9	61.3	10.25	10.25	1	26.4	26.4
10	10_1	10_3	10	54.5	39.57	21.57	2	57	39.8
10	10_1	10_3	11	40.6	40.48	25.51	5	51.9	58.3
10	10_1	10_3	12	55.7	21.11	21.11	1	28.5	28.5
10	10_1	10_3	13	53	31.78	20.9	2	78.2	46.5
10	10_1	10_3	14	39.4	19.1	19.1	1	55.3	55.3
10	10_1	10_3	15	59.8	22.22	20.38	3	62.7	63
10	10_1	10_3	16	70.3	26.35	18.4	2	69.4	40.9
10	10_1	10_3	17	43.8	16.58	16.58	1	37.2	37.2
10	10_1	10_3	18	52.7	24.89	24.89	1	65.9	65.9
10	10_1	10_3	19			19.84	2		37.2
10	10_1	10_3	average	59.4294	23.7117	19.2542	1.73684	54.7167	47.7158
10	10_1	10_4	1		29.05	25.94	2	51	52
10	10_1	10_4	2	57.5	24.16	23.47	2	78	51.6
10	10_1	10_4	3	52.6	28.16	15.18	2	65.4	75.9
10	10_1	10_4	4	29.9	18.63	18.63	1	43.6	43.6
10	10_1	10_4	5	70.9	26.15	18.44	2	11.1	10.9
10	10_1	10_4	6	44.2	21.6	19.35	2	8.5	40
10	10_1	10_4	7	46.6	26.15	19.72	4	47.4	80.3
10	10_1	10_4	8	53.9	23.13	23.13	1	31.7	31.7
10	10_1	10_4	9	88.7	18.59	18.59	1	87.6	87.6
10	10_1	10_4	10	116.6	9.89	9.89	1	74.3	74.3
10	10_1	10_4	11
10	10_1	10_4	average	62.3222	22.551	19.234	1.8	49.86	54.79
10	10_1	10_5	1		24.93	18.84	2	31.7	88.9
10	10_1	10_5	2	44	25.37	24.93	1	70.5	31.7
10	10_1	10_5	3	107.7	35.31	23.85	3	53.2	38.3
10	10_1	10_5	4	88.6	21.38	20.52	2	89	48.8
10	10_1	10_5	5	63.3	17.12	17.12	1	85.7	85.7
10	10_1	10_5	6	63.7	29.36	29.36	1	55.2	55.2
10	10_1	10_5	7	79.5	19.73	18.95	2	84.6	17.6
10	10_1	10_5	8	51.4	23.33	19.73	1	88.4	84.6
10	10_1	10_5	9	68.2	28.84	23.33	1	66.9	88.4
10	10_1	10_5	10	66.4	22.72	22.72	1	49.3	49.3
10	10_1	10_5	11	70.8	32.04	21.85	3	85.2	67.9
10	10_1	10_5	12			32.04	1		85.2
10	10_1	10_5	average	70.36	25.4664	22.77	1.58333	69.0636	61.8
10	10_1	10_6	1		20.12	20.12	1	85.4	85.4
10	10_1	10_6	2	91.8	25.23	25.23	1	45.5	45.5
10	10_1	10_6	3	60.1	25.36	20.88	2	84.3	73.1
10	10_1	10_6	4	53.1	20.26	20.26	1	18	18
10	10_1	10_6	5	69.2	22.88	22.88	1	51.8	51.8
10	10_1	10_6	6	92.1	30.54	24.6	2	64.3	69.7
10	10_1	10_6	7			30.54	1		64.3
10	10_1	10_6	average	73.26	24.065	23.5014	1.28571	58.2167	58.2571
10	10_1	10_7	1		29.19	26.22	2	47.1	38.4
10	10_1	10_7	2	61.8	18.9	18.9	1	72.7	72.7
10	10_1	10_7	3	75.1	14.5	14.5	1	57.4	57.4
10	10_1	10_7	4	70.2	24.21	20.66	2	30.5	69.1
10	10_1	10_7	5	74	18.6	18.6	1	36.3	36.3
10	10_1	10_7	6	74.3	19.17	19.17	1	11	11
10	10_1	10_7	7
10	10_1	10_7	average	71.08	20.7617	19.675	1.33333	42.5	47.4833
10	10_1	10_8	1		20.93	20.28	2	15.5	71.2
10	10_1	10_8	2	42.9	29.76	19.22	2	79.2	36.3
10	10_1	10_8	3	37.5	17.16	17.16	1	69.7	69.7
10	10_1	10_8	4	60.2	24.23	23.33	3	79.9	21.5
10	10_1	10_8	5	73.9	23.01	21.78	3	50.1	81.9
10	10_1	10_8	6	93.8	26.89	23.01	1	83	50.1
10	10_1	10_8	7	71.7	35.94	26.89	1	89	83
10	10_1	10_8	8	59.5	20.02	20.02	1	59.3	59.3
10	10_1	10_8	9	83.4	26.55	24.36	4	58.6	25.7
10	10_1	10_8	10			26.55	1		58.6
10	10_1	10_8	average	65.3625	24.9433	22.26	1.9	64.9222	55.73
10	10_1	10_9	1		19.61	13.76	2	80.3	80.1
10	10_1	10_9	2	44.5	13.46	13.46	1	35.2	35.2
10	10_1	10_9	3	54.5	18.85	18.85	1	62.4	62.4
10	10_1	10_9	4	62.9	21.55	20	2	36	18.8
10	10_1	10_9	5	47	27.03	15.68	4	50	76.5
10	10_1	10_9	6	48.1	20.33	13.28	2	75.4	75.6
10	10_1	10_9	7	37.3	21.12	20.24	2	4.1	75.5
10	10_1	10_9	8	88	19.34	18.17	3	32.1	78.1
10	10_1	10_9	9	61.5	21.4	18.37	3	30.6	89.2
10	10_1	10_9	10	89.3	26.43	20.89	2	5.1	25
10	10_1	10_9	11	63.7	16.79	16.79	1	14.9	14.9
10	10_1	10_9	12	48.4	26.75	18.56	4	36.3	15.1
10	10_1	10_9	13	70.6	19.56	19.56	1	46.1	46.1
10	10_1	10_9	14	73.4	20.9	20.9	1	53.7	53.7
10	10_1	10_9	15	68.6	21.14	17.53	4	88.1	30.7
10	10_1	10_9	16	67	18.56	18.56	1	90	90
10	10_1	10_9	17	59.3	19.39	19.39	1	84.6	84.6
10	10_1	10_9	18	107.3	19.12	12.96	2	60.4	86.5
10	10_1	10_9	19	42.2	12.46	12.46	1	50.3	50.3
10	10_1	10_9	20
10	10_1	10_9	average	62.9778	20.1995	17.3374	2	49.2421	57.2789
10	10_1	10_10	1		23.47	23.47	1	34.6	34.6
10	10_1	10_10	2	68.8	20.62	20.62	1	19.6	19.6
10	10_1	10_10	3	70.7	18.13	18.13	1	46.7	46.7
10	10_1	10_10	4	91.9	17.71	17.71	1	43.4	43.4
10	10_1	10_10	5	111.3	17.08	11.03	2	35.6	56.5
10	10_1	10_10	6	39.6	14.87	14.87	1	55	55
10	10_1	10_10	7	29.2	26.56	25.18	3	62.2	40.7
10	10_1	10_10	8	73.6	26.36	15.38	2	37	39.4
10	10_1	10_10	9	122.8	24.38	21.46	3	79.2	24.1
10	10_1	10_10	10	58.8	26.89	24.38	1	31.8	79.2
10	10_1	10_10	11	55.2	29.82	22.16	2	62.2	77.9
10	10_1	10_10	12	46.9	24.51	24.51	1	49.5	49.5
10	10_1	10_10	13	92.9	25.95	25.95	1	40.9	40.9
10	10_1	10_10	14	69	22.78	22.48	2	71.1	80.5
10	10_1	10_10	15	100.6	13.33	13.33	1	72.2	72.2
10	10_1	10_10	16	107.5	27.31	22.88	2	37.7	53.9
10	10_1	10_10	17	46.5	30.26	21.83	2	34.8	22.9
10	10_1	10_10	18	45.3	24.95	21.11	4	25.4	62.5
10	10_1	10_10	19	56.6	35.79	24.95	1	39.1	25.4
10	10_1	10_10	20	60.1	19.74	19.7	2	51.6	77.1
10	10_1	10_10	21	57.4	21.17	19.74	1	46.9	51.6
10	10_1	10_10	22	74.7	16.47	16.47	1	32.1	32.1
10	10_1	10_10	23	102.1	17.61	16.88	2	84.7	68
10	10_1	10_10	24	60.7	15.61	15.61	1	34.1	34.1
10	10_1	10_10	25	131.5	30.19	25.23	3	38.2	80.3
10	10_1	10_10	26	156.1	19.81	19.81	1	69.8	69.8
10	10_1	10_10	27	78.3	18.37	18.37	1	84.8	84.8
10	10_1	10_10	28
10	10_1	10_10	average	77.2346	22.583	20.12	1.62963	48.8963	52.6926
10	10_1	10_11	1		24.99	19.85	2	28.8	47.4
10	10_1	10_11	2	49.3	22.24	20.83	2	51.9	63
10	10_1	10_11	3	47.8	27.72	22.24	1	80	51.9
10	10_1	10_11	4	104	25.72	25.71	2	76.9	88.8
10	10_1	10_11	5	71.2	16.54	16.54	1	14.3	14.3
10	10_1	10_11	6	83.6	17.69	17.69	1	83.1	83.1
10	10_1	10_11	7	84.4	20.88	20.88	1	82.9	82.9
10	10_1	10_11	8	115.8	22.13	22.13	1	32.7	32.7
10	10_1	10_11	9
10	10_1	10_11	average	79.4429	22.2387	20.7337	1.375	56.325	58.0125
10	10_1	10_12	1		17.91	17.91	1	68.2	68.2
10	10_1	10_12	2	58.7	28.21	24.3	2	84.7	36.9
10	10_1	10_12	3	55.5	23.09	23.09	1	47.9	47.9
10	10_1	10_12	4	61.4	23.85	23.85	1	32.6	32.6
10	10_1	10_12	5	77.9	24.67	23.97	2	85.9	20.8
10	10_1	10_12	6	87.5	32.66	24.67	1	57.7	85.9
10	10_1	10_12	7			32.66	1		57.7
10	10_1	10_12	average	68.2	25.065	24.35	1.28571	62.8333	50
10	10_1	10_13	8		13.5	13.5	1	48.6	48.6
10	10_1	10_13	9	152.9	22.23	17.21	trans	82	89.2
10	10_1	10_13	10	52	19.72	18.17	trans	50	27.1
10	10_1	10_13	11	52.6	29.42	18.53	2	10.3	34.3
10	10_1	10_13	12	50	20.52	18.45	2	82.7	50.5
10	10_1	10_13	13	40	28.64	19.79	2	74.6	39.4
10	10_1	10_13	14	43.7	19.96	18.15	2	46.1	24.7
10	10_1	10_13	15	46	24.98	19.96	1	21.4	46.1
10	10_1	10_13	16	71.8	20.96	20.96	1	41.7	41.7
10	10_1	10_13	17	57.4	27.9	27.12	2	64.2	20.9
10	10_1	10_13	18	77.6	26.64	22.03	3	80.1	85.1
10	10_1	10_13	19	69.1	25.52	19.48	3	75.5	84.2
10	10_1	10_13	20	61.4	15.79	15.79	1	87.7	87.7
10	10_1	10_13	21	124.3	18.05	18.05	1	69.5	69.5
10	10_1	10_13	22	87.5	10.74	10.74	1	13.5	13.5
10	10_1	10_13	23
10	10_1	10_13	average	70.45	21.638	18.5287	1.69231	56.5267	50.8333
10	10_1	10_14	1		23.76	12.25	2	80.1	4.4
10	10_1	10_14	2	27.7	26.31	20	3	84.2	62.4
10	10_1	10_14	3	68.8	27.61	19.26	2	52.8	41.3
10	10_1	10_14	4	43	16.17	16.17	1	80.3	80.3
10	10_1	10_14	5	44.3	27.71	19.26	2	54.2	41.3
10	10_1	10_14	6	98.6	16.56	16.56	1	28.9	28.9
10	10_1	10_14	7	108.1	24.31	22.7	4	41	38.7
10	10_1	10_14	8	78.3	30.02	24.31	1	51.9	41
10	10_1	10_14	9	104.5	15.87	15.87	1	25.3	25.3
10	10_1	10_14	10	108.7	24.15	19.95	2	80.2	25.3
10	10_1	10_14	11	54.3	17.68	17.68	1	60.9	60.9
10	10_1	10_14	12	82.5	23.25	19.04	2	43.4	61.3
10	10_1	10_14	13	51.3	20.32	20.32	1	65.6	65.6
10	10_1	10_14	14
10	10_1	10_14	average	72.5083	22.5938	18.7208	1.76923	57.6	44.3615
10	10_1	10_15	1		22.2	20.05	5	34.7	8.4
10	10_1	10_15	2	80.7	14.2	14.2	1	65.2	65.2
10	10_1	10_15	3	42.1	23.12	23.12	1	31.7	31.7
10	10_1	10_15	4	104.5	21.99	15.77	2	42.6	72.7
10	10_1	10_15	5	44.5	19.09	19.09	1	31.5	31.5
10	10_1	10_15	6	115.9	23.2	19.73	4	71.2	32.5
10	10_1	10_15	7	66.9	22.02	19.23	4	77.3	72.4
10	10_1	10_15	8	76.1	25.66	19.07	2	30.5	37.3
10	10_1	10_15	9	47.9	15.97	12.22	2	42.6	82
10	10_1	10_15	10	46.1	15.2	15.2	1	42.6	42.6
10	10_1	10_15	11	95.7	8.72	8.72	1	52.8	52.8	core clash
10	10_1	10_15	12	92.8	16.11	16.11	1	84.1	84.1
10	10_1	10_15	13	44.9	25.65	13.39	2	65.3	79.6
10	10_1	10_15	14	30.9	19.63	18.22	2	23	35.1
10	10_1	10_15	15
10	10_1	10_15	average	68.3846	19.4829		2.07143	49.65	51.9929

## Sheet: sample 11 PN56 Mg++
Sample #	Tilt series #	CAP #	nucleosome (n)	angle alpha (axial at nuc. n)	distance D (n to n+1)	distance N (n to nx)	absolute proximity [nx ⎯ n]	angle beta (plane n to plane n+1)	angle para (plane n to plane nx)
11	11_1	11_1	1		26.68	7.26	9	50.8	82.5
11	11_1	11_1	2	17.3	27.6	8.96	3	51.8	79.5
11	11_1	11_1	3	47.9	17.97	8.2	2	32.2	7.8
11	11_1	11_1	4	94.1	11.8	7.51	2	50	47.4
11	11_1	11_1	5	9.2	18.92	10.44	2	67.5	54.8
11	11_1	11_1	6	32	13.17	7.19	3	42.6	1.8
11	11_1	11_1	7	99.2	18.03	9.11	3	50.1	6.5
11	11_1	11_1	8	49.9	24.25	7.12	2	12.1	19.2
11	11_1	11_1	9	17	22.65	7.92	2	8.5	81.4
11	11_1	11_1	10	20.3	22.14	9.44	3	76.6	49.6
11	11_1	11_1	11	55.4	20.27	9.03	8	57.5	20.6
11	11_1	11_1	12	73.4	12.6	12.6	1	85.9	85.9
11	11_1	11_1	13			7.85	12		81.1
11	11_1	11_1	average	46.8818	19.6733	8.66385	4	48.8	47.5462
11	11_1	11_2	1		12.93	12.93	1	73.5	73.5
11	11_1	11_2	2	77.6	22.1	15.18	7	66.3	27.5
11	11_1	11_2	3	78.2	20.21	13.57	2	45.8	51.9
11	11_1	11_2	4	28.6	27.28	6.99	2	88.3	30.9
11	11_1	11_2	5	14.4	28.15	14.36	4	60.1	49.5
11	11_1	11_2	6	73.6	11.24	9.49	2	21.3	26.1
11	11_1	11_2	7	23	18.76	8.14	2	9.8	54.2
11	11_1	11_2	8	19.5	22.87	12.51	4	46.5	46.3
11	11_1	11_2	9	28.3	27.32	15.18	7	54	27.5
11	11_1	11_2	10			13.01	2		88.4
11	11_1	11_2	average	42.9	21.2067	12.136	3.3	51.7333	47.58
11	11_1	11_3	1		13.13	13.13	1	3.4	3.4
11	11_1	11_3	2	87.5	12.64	11.1	2	60.6	8.1
11	11_1	11_3	3	43.5	16.06	11.81	2	60.8	68.9
11	11_1	11_3	4	44.2	15.32	15.32	1	63.1	63.1
11	11_1	11_3	5	60.9	22.49	13.22	4	76.3	13.3
11	11_1	11_3	6	74	11.41	11.41	1	58.7	58.7
11	11_1	11_3	7	84.3	23.94	12.04	2	42.1	72.5
11	11_1	11_3	8	30.1	21.63	8.02	5	78.5	56.4
11	11_1	11_3	9	45.4	27.52	13.36	3	86.6	71.7
11	11_1	11_3	10	79.5	17.27	5.82	2	86.4	16.4
11	11_1	11_3	11	19.4	17.31	11.54	2	90	20.8
11	11_1	11_3	12	34.6	20.3	9.85	2	69.8	68.9
11	11_1	11_3	13	27.77	20.74	20.3	1	49.5	69.8
11	11_1	11_3	14			15.56	4		60	contact blocked
11	11_1	11_3	average	52.5975	18.4431	12.32	2.28571	63.5231	46.5714
11	11_1	11_4	1		14.73	8.32	7	77.1	67.2
11	11_1	11_4	2	46.5	22.9	14.73	1	64	77.1
11	11_1	11_4	3	87.9	20.25	15.07	4	16.4	72.1
11	11_1	11_4	4	79.2	11.48	8.43	3	51	59.8
11	11_1	11_4	5	102.6	27.02	11.48	1	48.9	51
11	11_1	11_4	6	124.3	12.37	11.84	5	74.9	51.2
11	11_1	11_4	7	82.2	21.84	12.31	4	37.3	32.9
11	11_1	11_4	8	95.6	13.06	12.74	3	76.2	69.8
11	11_1	11_4	9	80.2	12.82	7.68	3	17	10.8
11	11_1	11_4	10	69.3	12.18	6.29	3	55.5	3.4
11	11_1	11_4	11	52.2	17.61	12.18	1	47.2	55.5
11	11_1	11_4	12	54.5	13	11.88	3	7.9	42.2
11	11_1	11_4	13	92.8	23.47	12.37	2	68.3	44.4
11	11_1	11_4	14	30.9	17.38	10.3	2	31	72.9
11	11_1	11_4	15	36.3	13.63	8.5	2	82.3	82.4
11	11_1	11_4	16	38.1	11.93	11.93	1	87.7	87.7
11	11_1	11_4	17
11	11_1	11_4	average	71.5067	16.6044	11.0031	2.8125	52.6687	55.025
11	11_1	11_5	1		21.21	10.39	2	77.3	71.4
11	11_1	11_5	2	29.2	17.54	10.49	2	47.4	9.3
11	11_1	11_5	3	34.4	17.96	13.59	9	44.3	55.1
11	11_1	11_5	4	36.8	23.94	17.96	1	75.6	44.3
11	11_1	11_5	5	68.4	16.89	10.93	5	79.1	45.1
11	11_1	11_5	6	44.8	13.21	7.46	2	46.5	35.2
11	11_1	11_5	7	21.2	18.05	11.97	2	71.8	72.1
11	11_1	11_5	8	123.9	14.47	12.5	2	88.2	52.4
11	11_1	11_5	9	46.4	16.79	14.47	1	66.7	88.2
11	11_1	11_5	10	107.4	10.92	10.92	1	35.3	35.3
11	11_1	11_5	11	102	16.59	12.32	6	82.7	43.4
11	11_1	11_5	12			11.42	11		63.9
11	11_1	11_5	average	61.45	17.0518	12.035	3.66667	64.9909	51.3083
11	11_1	11_6	1		19.82	11.6	4	86.8	77.9
11	11_1	11_6	2	31.4	11.27	8.73	2	27	8.7
11	11_1	11_6	3	26	17.33	9.68	2	21.9	16
11	11_1	11_6	4	25.2	21.95	15.31	4	16.1	55.4
11	11_1	11_6	5	47.8	23.72	18.01	3	44.4	15.5
11	11_1	11_6	6	81.9	23.28	11.37	2	68.7	46.1
11	11_1	11_6	7	20.5	13.88	13.88	1	81.8	81.8
11	11_1	11_6	8	86.4	29.68	15.22	2	74.3	60.2
11	11_1	11_6	9	23.8	17.75	17.75	1	65.8	65.8
11	11_1	11_6	10
11	11_1	11_6	average	42.875	19.8533	13.5056	2.33333	54.0889	47.4889
11	11_1	11_7	1		33.93	6.42	2	81.7	34.8
11	11_1	11_7	2	6.4	38.89	17.26	6	62.1	55.2
11	11_1	11_7	3	15.4	22.27	18.74	8	84.4	56.7
11	11_1	11_7	4	60.9	18.3	13.45	5	77	65.3
11	11_1	11_7	5	74.4	12.84	7.11	2	85.8	5.9
11	11_1	11_7	6	29.1	14.61	12.84	1	84	85.8
11	11_1	11_7	7	83.7	30.4	14.61	1	26	84
11	11_1	11_7	8	37	16.13	13.57	3	32.7	72.3
11	11_1	11_7	9	75.8	12.9	12.9	1	21	21
11	11_1	11_7	10	70.6	20.4	18.02	2	62.3	51.4
11	11_1	11_7	11	55	24.56	13.02	10	64.1	88.5
11	11_1	11_7	12			21.1	2		45
11	11_1	11_7	average	50.83	22.2936	14.0867	3.58333	61.9182	55.4917
11	11_1	11_8	1		24.94	5.95	5	73.9	85.7
11	11_1	11_8	2	82.3	10.26	10.26	1	62.1	62.1
11	11_1	11_8	3	78.5	13.1	12.06	2	86.8	27.1
11	11_1	11_8	4	31	21.23	13.1	1	69.4	86.8
11	11_1	11_8	5	33.9	33.23	12.08	4	75.2	87
11	11_1	11_8	6	96.4	11.55	11.55	1	63.4	63.4
11	11_1	11_8	7	108	12.08	6.4	6	14.1	24.3
11	11_1	11_8	8	76.4	27.48	7.88	4	85.5	9.1
11	11_1	11_8	9	32	20.9	8.36	2	68.9	68.6
11	11_1	11_8	10	9.3	12.98	7.02	2	86.2	35
11	11_1	11_8	11	27.4	15.23	12.98	1	51.2	86.2
11	11_1	11_8	12	82.1	13.53	12.57	3	23.7	20
11	11_1	11_8	13	112.9	25.58	13.53	1	49.1	23.7
11	11_1	11_8	14	35.3	25.67	11.49	12	37.5	73.2
11	11_1	11_8	15	30.7	22.04	10.81	7	53.5	16.7
11	11_1	11_8	16			12.88	7		70.5
11	11_1	11_8	average	59.7286	19.32	10.5575	3.6875	60.0333	52.4625
11	11_1	11_9	1		15.25	11.87	2	69.1	16.2
11	11_1	11_9	2	38.5	19.05	7.51	6	68.5	12.2
11	11_1	11_9	3	35.8	19.2	5.74	6	74.8	3.6
11	11_1	11_9	4	22.5	28.16	8.29	2	68.2	31.4
11	11_1	11_9	5	16.3	24.52	10.4	2	76.3	61.6
11	11_1	11_9	6	25.1	22.34	5.6	4	72.9	40.1
11	11_1	11_9	7	31.3	15.97	10.49	4	49.5	71.5
11	11_1	11_9	8	45	18.08	11.55	2	68	14.9
11	11_1	11_9	9	37.8	17.59	11.94	4	80.3	21.2
11	11_1	11_9	10			13.58	6		13
11	11_1	11_9	average	31.5375	20.0178	9.697	3.8	69.7333	28.57
11	11_2	11_10	-2		30.75	11.34	10	83	88.1
11	11_2	11_10	-1	41.6	9.32	6.55	6	49.1	21.9
11	11_2	11_10	0	123.6	21.02	9.32	1	74	49.1
11	11_2	11_10	1	82.2	17.22	8.13	2	85.8	38.4
11	11_2	11_10	2	28.2	15.09	10.67	2	82.2	89.8
11	11_2	11_10	3	43	13.82	13.82	1	81.5	81.5
11	11_2	11_10	4	96.9	31.73	13.77	6	11.4	45.1
11	11_2	11_10	5	42.5	20.77	6.44	4	22.5	23.2
11	11_2	11_10	6	28.5	21.45	7.4	2	55	14.7
11	11_2	11_10	7	13.8	26.19	7.8	2	67.5	88.3
11	11_2	11_10	8	16.2	22.44	15.93	9	31.4	19.1
11	11_2	11_10	9	43.7	35.22	12.97	8	66.8	30.3	contact blocked
11	11_2	11_10	10	60.9	21.86	9.88	4	72.5	70.3
11	11_2	11_10	11	66.7	30.04	21.86	1	51.6	72.5
11	11_2	11_10	12	97.1	18.72	17.43	6	82.3	83.4
11	11_2	11_10	13	82.3	21.87	7.69	2	53	4.2
11	11_2	11_10	14	19.6	18.32	14.98	5	52.3	38
11	11_2	11_10	15	92.5	21.7	11.51	4	82.8	78.8
11	11_2	11_10	16	26.7	26.69	16.27	3	43.9	25.8
11	11_2	11_10	17	36.2	28.7	12.19	2	37.2	69.4
11	11_2	11_10	18	33.7	24.05	13.13	5	88.4	73.7
11	11_2	11_10	19			15.94	2		51.4
11	11_2	11_10	average	53.795	22.7129	12.0464	3.95455	60.6762	52.5909
11	11_2	11_11	1		22.03	8.37	2	81	87.5
11	11_2	11_11	2	22.3	20.07	13.02	2	31.4	88.3
11	11_2	11_11	3	36.5	21.36	11.04	2	85.6	82.1
11	11_2	11_11	4	31	19.13	19.13	1	15.4	15.4
11	11_2	11_11	5	87.7	19.39	16.87	3	79.5	77.5
11	11_2	11_11	6	74.2	9.82	9.82	1	72.7	72.7
11	11_2	11_11	7	135.1	13.86	13.86	1	83.9	83.9
11	11_2	11_11	8
11	11_2	11_11	average	64.4667	17.9514	13.1586	1.71429	64.2143	72.4857
11	11_2	11_12	1		13.24	8.37	6	72.1	29.2
11	11_2	11_12	2	68.9	14.06	10.79	6	29.7	35.1
11	11_2	11_12	3	108.6	11.3	11.3	1	64.7	64.7
11	11_2	11_12	4	69.5	18.22	8.2	2	70.1	87.4
11	11_2	11_12	5	22.4	12.51	8	4	37.1	24.9
11	11_2	11_12	6	77	10.37	10.37	1	38.1	38.1
11	11_2	11_12	7	98.8	11.27	11.27	1	46.5	46.5
11	11_2	11_12	8	86.8	8.6	8.6	1	72	72
11	11_2	11_12	9
11	11_2	11_12	average	76	12.4462	9.6125	2.75	53.7875	49.7375
11	11_2	11_13	1		11.06	6.11	2	65.3	27.7
11	11_2	11_13	2	19.2	15.35	11.06	1	49.5	65.3
11	11_2	11_13	3	141.1	23.78	7.76	5	44.4	27.6
11	11_2	11_13	4	67.9	14.48	8.65	5	38.7	17.3
11	11_2	11_13	5	62.3	11.1	8.66	5	65.3	41.5
11	11_2	11_13	6	73.4	13.9	11.1	1	69.7	65.3
11	11_2	11_13	7	64.6	16.99	11.66	3	34.4	68.2
11	11_2	11_13	8	45.9	22.47	12.97	7	51.5	26.5	contact blocked
11	11_2	11_13	9	93.8	9.25	8.34	2	16.5	17.1
11	11_2	11_13	10	23.2	16.01	9.25	1	6.2	16.5
11	11_2	11_13	11	124.8	9.46	9.46	1	31.5	31.5
11	11_2	11_13	12	161.6	7.86	7.86	1	53.6	53.6
11	11_2	11_13	13
11	11_2	11_13	average	79.8	14.3092	9.40667	2.83333	43.8833	38.175
11	11_2	11_14	1		28.71	12.85	15	47.5	82
11	11_2	11_14	2	81.7	10.51	10.51	1	45	45
11	11_2	11_14	3	65.7	13.49	9.91	11	86.9	33.8
11	11_2	11_14	4	49.9	11.34	11.34	1	84	84
11	11_2	11_14	5	76.7	12.97	10.66	2	8.4	22.2
11	11_2	11_14	6	90.8	18.22	12.51	2	82.1	64
11	11_2	11_14	7	41.3	17.19	13.99	2	34.3	89.1
11	11_2	11_14	8	52.5	13.56	13.56	1	66.5	66.5
11	11_2	11_14	9	96.9	12.77	12.77	1	81.1	81.1
11	11_2	11_14	10	74.2	17.57	17.57	1	43.8	43.8
11	11_2	11_14	11	58.7	26.66	18.69	2	75.3	61.2
11	11_2	11_14	12	102.2	8.1	8.1	1	41.9	41.9
11	11_2	11_14	13	66.4	23.09	9.18	2	87.8	16.3
11	11_2	11_14	14	20	17.01	12.37	2	79.2	65.2
11	11_2	11_14	15	43	16.72	13.64	3	52.3	58.1
11	11_2	11_14	16			16.72	1		52.3
11	11_2	11_14	average	65.7143	16.5273	12.7731	3	61.0733	56.6562
11	11_2	11_15	1		9.95	9.95	1	14.9	14.9
11	11_2	11_15	2	92.1	13.4	8.91	4	25.1	29.7
11	11_2	11_15	3	123.1	9.89	8.16	2	79.8	19.4
11	11_2	11_15	4	20.8	16.62	9.89	1	60.3	79.8
11	11_2	11_15	5	102.4	15.56	15.33	3	39.6	42.5
11	11_2	11_15	6	79.9	21.75	6.23	2	84.4	2.9
11	11_2	11_15	7	16.6	20.4	20.4	1	83.8	83.8
11	11_2	11_15	8	88.8	23.39	13.24	6	59.3	30.2	contact blocked
11	11_2	11_15	9	121	23.83	7.62	3	17.2	50.4
11	11_2	11_15	10	50.8	14.64	10.58	7	73.2	61.5
11	11_2	11_15	11	90.9	13.63	9.8	5	72.3	80.7
11	11_2	11_15	12	102.2	9.48	9.48	1	63.5	63.5
11	11_2	11_15	13	63.4	18.42	5.54	2	85.3	7.5
11	11_2	11_15	14	15.1	20.58	10.4	2	83.8	79.3
11	11_2	11_15	15	29.3	20.48	6.86	2	18.6	13.8
11	11_2	11_15	16	19.1	17.97	7.21	2	30.6	7.5
11	11_2	11_15	17	18.1	21.65	7.01	2	24.9	16.9
11	11_2	11_15	18	17.8	22.9	6.08	3	12.9	6.2
11	11_2	11_15	19	63	7.81	7.81	1	55.1	55.1
11	11_2	11_15	20	109.9	16.1	11.58	10	61.7	87
11	11_2	11_15	21	35	23.85	11.71	5	86.6	12.8	contact blocked
11	11_2	11_15	22	97.2	30.75	14.12	2	22.6	58.5
11	11_2	11_15	23			27.14	14		12
11	11_2	11_15	average	64.5952	17.8659	10.6543	3.52174	52.5227	39.8217

## Sheet: sample 12 PN56 Mg++
Sample #	Tilt series #	CAP #	nucleosome (n)	angle alpha (axial at nuc. n)	distance D (n to n+1)	distance N (n to nx)	absolute proximity [nx ⎯ n]	angle beta (plane n to plane n+1)	angle para (plane n to plane nx)
12	12_1	12_1	1		17.5	6.84	7	78	30.7
12	12_1	12_1	2	31.9	22.87	7.21	2	8	15
12	12_1	12_1	3	18.2	22.55	9.32	2	19.1	78.4
12	12_1	12_1	4	23.6	23.02	7.34	2	89.2	17.6
12	12_1	12_1	5	16.2	25.64	16.71	3	84.3	31.5
12	12_1	12_1	6	37.7	8.74	8.74	1	29.3	29.3
12	12_1	12_1	7	89	20.03	7.24	2	83.5	24.4
12	12_1	12_1	8	13.6	24.97	10.39	5	89	70.9
12	12_1	12_1	9	35	24.99	11.65	2	37.7	44.2
12	12_1	12_1	10	24.4	17.34	7.05	2	21.5	31.2
12	12_1	12_1	11	23.9	15.3	12.93	4	29.1	68.3
12	12_1	12_1	12			13.56	10		56.4
12	12_1	12_1	average	31.35	20.2682	9.915	3.5	51.7	41.4917
12	12_1	12_2	1		10.08	8.87	7	77.2	26.4
12	12_1	12_2	2	64.7	16.65	10.61	4	43.9	81.1
12	12_1	12_2	3	37.9	19.87	5.95	2	69.4	6.5
12	12_1	12_2	4	16.7	17.39	6.5	2	67.4	18.4
12	12_1	12_2	5	21.2	17.85	9	2	54.5	56.9
12	12_1	12_2	6	30.2	16.04	12.55	3	82.9	38.4
12	12_1	12_2	7	65.9	18.14	7.79	2	84	62
12	12_1	12_2	8	20.5	21.51	6.54	5	22.5	46
12	12_1	12_2	9	89.2	19.23	11.02	2	34.6	75.1
12	12_1	12_2	10	32	12.09	11.52	2	70.3	69.3
12	12_1	12_2	11	41.6	17.3	14.82	5	78.4	88.9
12	12_1	12_2	12	123.4	15.56	15.56	1	86.5	86.5
12	12_1	12_2	13
12	12_1	12_2	average	49.3909	16.8092	10.0608	3.08333	64.3	54.625
12	12_1	12_3	1		8.21	8.21	1	45.6	45.6
12	12_1	12_3	2	59.1	12.43	10.33	2	45.9	19.2
12	12_1	12_3	3	42.7	15.12	8.66	5	28.1	25.9
12	12_1	12_3	4	45.4	12.49	8.09	2	89.5	20.4
12	12_1	12_3	5	39.3	11.41	8.35	4	75.2	57.5
12	12_1	12_3	6	58.6	12.61	11.41	1	45.1	75.2
12	12_1	12_3	7	76.9	13.29	11.8	2	37.5	30.5
12	12_1	12_3	8	53.7	17.15	12.83	3	27.1	59.4
12	12_1	12_3	9			14.17	2		10.6
12	12_1	12_3	average	53.6714	12.8388	10.4278	2.44444	49.25	38.2556
12	12_1	12_4	1		24.94	10	2	32.3	18.1
12	12_1	12_4	2	21.7	19.29	6.64	2	50.1	6.1
12	12_1	12_4	3	20.1	17.88	10.23	6	48.9	52.4
12	12_1	12_4	4	98.5	9.24	9.24	1	53.1	53.1
12	12_1	12_4	5	92.5	26.59	13.31	12	5.3	54.6
12	12_1	12_4	6	132.5	6.84	6.84	1	13.3	13.3
12	12_1	12_4	7	87.9	10.45	10.45	1	24.8	24.8
12	12_1	12_4	8	143.1	12.69	11.94	9	30.2	23.7
12	12_1	12_4	9	55.9	29.77	5.65	9	9.3	27.6
12	12_1	12_4	10	28.1	29.65	8.61	3	87.9	5.4
12	12_1	12_4	11	32.1	23.57	8.89	7	75.2	88.9
12	12_1	12_4	12	86.5	8.56	8.56	1	13.6	13.6
12	12_1	12_4	13	157.7	11.79	11.79	1	27.4	27.4
12	12_1	12_4	14	69.3	12.88	11.65	4	24.3	32.7
12	12_1	12_4	15	111.2	11.06	11.06	1	27.3	27.3
12	12_1	12_4	16	42.6	32.23	10.98	4	23.8	46.4
12	12_1	12_4	17	59.3	18.99	12.5	13	55.1	84
12	12_1	12_4	18			13.31	10		57.7
12	12_1	12_4	average	77.4375	18.0247	10.0917	4.83333	35.4059	36.5056
12	12_1	12_5	1		20.45	20.45	1	76.2	76.2
12	12_1	12_5	2	133.2	22.23	19.28	3	53.1	87.3
12	12_1	12_5	3	75.9	24.29	14.82	2	41.9	87.1
12	12_1	12_5	4	37.4	17.77	9.36	12	57.9	65.5
12	12_1	12_5	5	100.6	13.37	9.88	3	81.3	89.1
12	12_1	12_5	6	138.3	6.65	6.65	1	3.8	3.8
12	12_1	12_5	7	56	20.17	6.47	2	87.4	10
12	12_1	12_5	8	12	24.68	12.12	2	82.6	10.7
12	12_1	12_5	9	28.8	24.02	11.4	5	88.9	78.5
12	12_1	12_5	10	48	13.94	13.94	1	72.4	72.4
12	12_1	12_5	11	93.1	10.86	10.86	1	21.2	21.2
12	12_1	12_5	12	99.5	22.59	11.75	5	54.5	47
12	12_1	12_5	13	39	27.38	11.59	8	80.9	34.6
12	12_1	12_5	14	82	12.26	12.26	1	30.7	30.7
12	12_1	12_5	15	94.4	17.57	9.02	3	46.8	28.6
12	12_1	12_5	16	83.3	21.41	13.67	2	70.4	50.1
12	12_1	12_5	17	38.5	19.71	16.82	4	40.7	56.3
12	12_1	12_5	18			17.55	4		10.9
12	12_1	12_5	average	72.5	18.7853	12.6606	3.33333	58.2765	47.7778
12	12_1	12_6	1		6.57	6.57	1	39.4	39.4
12	12_1	12_6	2	127	10.08	10.08	1	54	54
12	12_1	12_6	3	122.2	8.93	8.93	1	55	55
12	12_1	12_6	4	55.9	10.86	8.15	2	40.2	15.6
12	12_1	12_6	5	43.8	11	9.43	2	38.4	43.4
12	12_1	12_6	6	105.9	11.99	11	1	16.7	38.4
12	12_1	12_6	7	111.7	8.78	8.78	1	44.4	44.4
12	12_1	12_6	8	81.2	17.7	8.17	8	40.9	86.7
12	12_1	12_6	9	40.4	21.41	7.46	9	66.3	26.1
12	12_1	12_6	10	71.4	19.51	12	3	33.9	14.9
12	12_1	12_6	11	60.9	11.91	11.33	8	43.1	72.9
12	12_1	12_6	12	93	13.98	8.32	2	47.8	11
12	12_1	12_6	13	36.3	10.46	7.62	2	57.9	7.1
12	12_1	12_6	14	45.6	8.8	8.8	1	63.7	63.7
12	12_1	12_6	15	88.7	21.25	8.24	3	75.5	48.5
12	12_1	12_6	16	112	10.75	10.75	1	85.9	85.9
12	12_1	12_6	17	37.7	24.96	13.75	6	41.9	62.2
12	12_1	12_6	18	50.3	20.35	10.8	5	62.8	55
12	12_1	12_6	19	131.4	19.86	14.9	5	82.8	74.8
12	12_1	12_6	20	65.7	19.17	10.02	2	80.4	84.4
12	12_1	12_6	21	29.7	13.45	13.45	1	33.2	33.2
12	12_1	12_6	22	56.6	14.98	14.98	1	79.7	79.7
12	12_1	12_6	23			13.55	2		87.3
12	12_1	12_6	average	74.6381	14.3977	10.3078	2.95652	53.8136	51.4609
12	12_1	12_7	1		5.44	5.44	1	29.3	29.3
12	12_1	12_7	2	66.5	14.5	12.66	4	56.4	23.9	contact blocked
12	12_1	12_7	3	75.3	13.71	11.79	2	36.7	52.9
12	12_1	12_7	4	38.3	18.95	6.5	2	29.7	12.9
12	12_1	12_7	5	13.6	23.14	6.99	2	21.1	2.7
12	12_1	12_7	6	13.3	27.03	7.24	5	21.8	19.7
12	12_1	12_7	7	103.4	15.81	10.3	2	7.6	86.9
12	12_1	12_7	8	35.5	17.53	15.81	1	87.7	7.6
12	12_1	12_7	9	73.9	12.55	10.92	3	60.4	37.6
12	12_1	12_7	10	120.4	20.96	6.84	2	57.3	23.5
12	12_1	12_7	11	19	19.17	12.16	2	33.5	40.5
12	12_1	12_7	12	25.1	26.4	19.17	1	24.1	35.1
12	12_1	12_7	13	50.7	19.56	19.56	1	13.8	38.8
12	12_1	12_7	14	83.2	27.94	11.72	2	36.2	45.7
12	12_1	12_7	15	24.2	23.11	9.98	2	33.8	82.7
12	12_1	12_7	16	23.6	24.89	6.35	4	64.9	7.1
12	12_1	12_7	17	19.6	13.26	12.48	2	72.4	80.8
12	12_1	12_7	18	51.7	15.11	11.77	2	77.2	25.6
12	12_1	12_7	19	34	20.73	11.08	4	57.1	27.3
12	12_1	12_7	20	35.8	12.38	12.38	1	34.4	34.4
12	12_1	12_7	21	80.1	10.6	10.6	1	80	80
12	12_1	12_7	22	53.8	16.49	12	8	35.5	55.5
12	12_1	12_7	23	90.8	7.75	7.75	1	78.1	78.1
12	12_1	12_7	24	55.4	19.4	10.2	2	75.6	14.1
12	12_1	12_7	25	24.5	11.4	11.4	1	85.2	85.2
12	12_1	12_7	26	76.8	13.65	11.97	3	87	89.1
12	12_1	12_7	27			13.65	1		87
12	12_1	12_7	average	51.54	17.3638	11.0633	2.2963	49.8769	44.5926
12	12_1	12_8	1		12.54	11.87	3	53.8	81.1
12	12_1	12_8	2	100.7	17.5	12.09	2	76.7	46.5
12	12_1	12_8	3	43.6	13.25	6.75	7	39.3	19.5
12	12_1	12_8	4	63.4	22.1	12.05	6	81.8	22.1
12	12_1	12_8	5	88.7	15	7.3	6	85	7.8
12	12_1	12_8	6	59.9	17.46	10.9	2	25.1	59.7
12	12_1	12_8	7	31	21.15	14	5	36	67.5
12	12_1	12_8	8	50	15.64	8.81	2	62.5	7.7
12	12_1	12_8	9	34	11.83	9.22	6	67.6	85.7
12	12_1	12_8	10	87.1	13.55	11.83	1	88	67.6
12	12_1	12_8	11	125.2	25.93	13.03	3	24.4	87.6
12	12_1	12_8	12	73.5	15.54	6.56	2	73.9	21.8
12	12_1	12_8	13	24.8	14.89	5.6	4	89.4	37.4
12	12_1	12_8	14	40.5	13.78	7.06	2	70.1	8.9
12	12_1	12_8	15	30.7	12.54	9.97	2	64.5	51.5
12	12_1	12_8	16	57.2	16.87	6.05	6	79.1	1.2
12	12_1	12_8	17	30.8	26.4	14.31	3	80.2	85.3
12	12_1	12_8	18	48.2	14.77	8.51	2	65.2	7.1
12	12_1	12_8	19	28.8	17.64	8.24	2	60.4	66.8
12	12_1	12_8	20	20.8	11.12	9.8	3	7	58
12	12_1	12_8	21	70.7	17.39	10.56	5	1.1	86.5
12	12_1	12_8	22	67.3	19.54	8.84	4	60.2	3.8
12	12_1	12_8	23	64	10.04	10.04	1	83.2	83.2
12	12_1	12_8	24	15	28.05	14.88	6	25.6	86.6
12	12_1	12_8	25	86.8	7.82	7.82	1	15.7	15.7
12	12_1	12_8	26	40.5	31.61	10.56	5	59.3	86.5
12	12_1	12_8	27	53.1	15.67	11.55	2	37.4	71
12	12_1	12_8	28	46.5	12.77	9.75	4	76.1	85.9
12	12_1	12_8	29	54.3	13.12	12.77	1	53.5	76.1
12	12_1	12_8	30	63.2	8.51	8.51	1	23.2	23.2
12	12_1	12_8	31	70.1	10.68	10.68	1	23.5	23.5
12	12_1	12_8	32	66.1	13.77	13.77	1	43.5	43.5
12	12_1	12_8	33			10.87	8		74.3
12	12_1	12_8	average	56.0161	16.2022	10.1379	3.30303	54.1344	50.0182
12	12_1	12_9	1		6.47	6.47	1	10	10
12	12_1	12_9	2	116.5	14.31	9.7	2	9.1	87.1
12	12_1	12_9	3	37.4	15.65	14.31	1	84.8	9.1
12	12_1	12_9	4	100.1	19.86	10.37	3	63.4	84.2
12	12_1	12_9	5	61.6	22.18	8.59	2	59.5	36.8
12	12_1	12_9	6	20.6	24.35	7.69	2	46.5	62.4
12	12_1	12_9	7	13.6	18.54	10.19	2	25.8	72
12	12_1	12_9	8	30.6	12.14	12.14	1	83.9	83.9
12	12_1	12_9	9	87.9	16.09	11.89	5	73.1	27.1
12	12_1	12_9	10	54.4	30.88	16.09	1	68.5	73.1
12	12_1	12_9	11	90.5	17.04	11.64	5	61	15.8
12	12_1	12_9	12			17.94	1		61
12	12_1	12_9	average	61.32	17.9555	11.4183	2.16667	53.2364	51.875
12	12_1	12_10	1		17.24	9.61	2	54.3	64.2
12	12_1	12_10	2	30.2	19.06	7.03	11	26.4	7.9
12	12_1	12_10	3	13.8	24.68	9.7	2	10.6	83.7
12	12_1	12_10	4	21.5	26.44	6.75	4	81.1	0.5
12	12_1	12_10	5	33.6	16.48	16.48	1	55.6	55.6
12	12_1	12_10	6	87.6	11.14	11.02	3	54.6	53.8
12	12_1	12_10	7	23	21.75	11.14	1	45.3	54.6
12	12_1	12_10	8	41.3	18.66	12.3	2	88.3	80.2
12	12_1	12_10	9	44.2	25.84	7.7	8	56.8	1.4
12	12_1	12_10	10	110	8.51	8.51	1	43.3	43.3
12	12_1	12_10	11	89.5	15.56	15.56	1	42.7	42.7
12	12_1	12_10	12	126.5	10.59	10.59	1	15.3	15.3
12	12_1	12_10	13	98.6	22.16	12.45	9	37.2	26.2
12	12_1	12_10	14	30	11.92	11.92	1	28.6	28.6
12	12_1	12_10	15	54.5	17.4	13.26	2	51.3	65.3
12	12_1	12_10	16	73.4	17.81	14.28	2	2.4	47.6
12	12_1	12_10	17			16.77	11		52.4
12	12_1	12_10	average	58.5133	17.8275	11.4747	3.64706	43.3625	42.5471
12	12_1	12_11	1		22.99	9.01	4	73.2	56.2
12	12_1	12_11	2	23	26.96	6.58	8	89.7	1
12	12_1	12_11	3	14.7	25.8	9.6	3	87.2	85.3
12	12_1	12_11	4	31.6	10.98	6.85	2	89.1	23
12	12_1	12_11	5	110.6	13.44	10.98	1	75.6	89.1
12	12_1	12_11	6	146.9	14.32	9.94	5	40.2	70.6
12	12_1	12_11	7	75.7	25.93	11.39	2	46.7	51.7
12	12_1	12_11	8	20.2	31.37	6.21	2	5.2	6.6
12	12_1	12_11	9	11.4	30.99	10.43	6	8.3	86.3
12	12_1	12_11	10	45.3	11.76	11.76	1	59.1	59.1
12	12_1	12_11	11	103.9	30.84	10.16	9	69.7	58.9
12	12_1	12_11	12	79	9.54	9.54	1	76	76
12	12_1	12_11	13	168.4	11.64	11.64	1	40.7	40.7
12	12_1	12_11	14	67.7	16.75	10.05	2	67.2	72
12	12_1	12_11	15	33.3	18.05	6.31	2	6.8	11.2
12	12_1	12_11	16	20.4	16.56	7.04	2	12.2	5.8
12	12_1	12_11	17	24.7	13.8	10.43	9	6.8	68.3
12	12_1	12_11	18			13.8	1		6.8
12	12_1	12_11	average	61.05	19.5129	9.54	3.38889	50.2176	48.2556

[truncated: 2 more sheets: sample 15 PN56 X-link , sample 16 PN56 X-link]
