# Supplementary material for: Compromised two-start zigzag chromatin folding in immature mouse retina cells driven by irregularly spaced nucleosomes with short DNA linkers
Source: Nucleic Acids Res. 2025 Jun 4;53(10):gkaf457. doi: 10.1093/nar/gkaf457 (PMC12135184; doi:10.1093/nar/gkaf457)
Supplement: gkaf457_Supplemental_Files [file gkaf457_supplemental_files.zip › Suppl. Table S3 linker tracing r.xlsx]

## Sheet: sample 1 PN1
Tilt series #	CAP #	linker set	open DNA (O) nm	open DNA (O) bp	starting core	start segment (S) bp	end segment (E) bp	ending core	linker length L=O - S - E, bp	linker length L, nm
				BP
1_1	1_1	set1	160.42	47.1824	C1	1	2	C2	44.1824	15.022
1_1	1_1	set2	270.86	79.6647	C2	1	5	C3	73.6647	25.046
1_1	1_1	set3	46.573	13.6979	C3	4	3	C4	6.69794	2.2773
1_1	1_1	set4	189.85	55.8382	C4	15	12	C5	28.8382	9.805
1_1	1_1	set5	158.53	46.6265	C5	2	4	C6	40.6265	13.813
1_1	1_1	set6	267.72	78.7412	C6	1	11	C7	66.7412	22.692
1_1	1_1	set7	221	65	C7	2	10	C8	53	18.02
1_1	1_1	set11	106.48	31.3176	C8	9	10	C9	12.3176	4.188
1_1	1_1	set8	28.291	8.32088	C9	5	3	C10	0.320882	0.1091
1_1	1_1	set9	172.48	50.7294	C10	9	2	C11	39.7294	13.508
1_1	1_1	set10	188.73	55.5088	C11	3	1	C12	51.5088	17.513
1_1	1_1	set12	124.54	36.6294	C12	8	7	C13	21.6294	7.354
1_1	1_1	set13	122.88	36.1412	C13	9	10	C14	17.1412	5.828
				BP
1_1	1_2	set1	155.7	45.7941	C1	2	2	C2	41.7941	14.21
1_1	1_2	set2	164.08	48.2588	C2	3	3	C3	42.2588	14.368
1_1	1_2	set3	145.57	42.8147	C3	3	4	C4	35.8147	12.177
1_1	1_2	set4	277.18	81.5235	C4	8	5	C5	68.5235	23.298
1_1	1_2	set5	206.95	60.8676	C5	2	3	C6	55.8676	18.995
1_1	1_2	set6	188.42	55.4176	C6	5	22	C7	28.4176	9.662
1_1	1_2	set7	143.45	42.1912	C7	4	17	C8	21.1912	7.205
1_1	1_2	set8	276.52	81.3294	C8	8	4	C9	69.3294	23.572
1_1	1_2	set9	204	60	C9	4	8	C10	48	16.32
1_1	1_2	set10	330.24	97.1294	C10	5	9	C11	83.1294	28.264
1_1	1_2	set11	175	51.4706	C11	2	3	C12	46.4706	15.8
1_1	1_2	set12	155.92	45.8588	C12	3	2	C13	40.8588	13.892
1_1	1_2	set13	46.182	13.5829	C13	5	5	C14	3.58294	1.2182
1_1	1_2	set14	161.54	47.5118	C14	4	7	C15	36.5118	12.414	gap in elctron density
1_1	1_2	set15	91.896	27.0282	C15	9	3	C16	15.0282	5.1096
1_1	1_2	set16	187.72	55.2118	C16	8	10	C17	37.2118	12.652
1_1	1_2	set17	143.64	42.2471	C17	1	5	C18	36.2471	12.324
1_1	1_2	set18	115.87	34.0794	C18	13	6	C19	15.0794	5.127
				BP
1_1	1_3	set1	127.72	37.5647	C1	2	2	C2	33.5647	11.412
1_1	1_3	set2	244.86	72.0176	C2	4	1	C3	67.0176	22.786
1_1	1_3	set3	150.84	44.3647	C3	2	11	C4	31.3647	10.664
1_1	1_3	set4	94.464	27.7835	C4	2	9	C5	16.7835	5.7064
1_1	1_3	set17	107.58	31.6412	C5	7	1	C6	23.6412	8.038
1_1	1_3	set5	200.05	58.8382	C6	3	2	C7	53.8382	18.305
1_1	1_3	set6	246.69	72.5559	C7	12	15	C8	45.5559	15.489
1_1	1_3	set7	272.27	80.0794	C8	8	13	C9	59.0794	20.087
1_1	1_3	set8	217.33	63.9206	C9	3	2	C10	58.9206	20.033
1_1	1_3	set9	100.02	29.4176	C10	8	7	C11	14.4176	4.902
1_1	1_3	set10	270.03	79.4206	C11	6	28	C12	45.4206	15.443
1_1	1_3	set11	141.54	41.6294	C12	2	8	C13	31.6294	10.754
1_1	1_3	set12	127.58	37.5235	C13	4	17	C14	16.5235	5.618
1_1	1_3	set13	279.81	82.2971	C14	1	1	C15	80.2971	27.301
1_1	1_3	set14	24.889	7.32029	C15	19	14	C16	-25.6797	-8.7311
1_1	1_3	set15	479.88	141.141	C16	11	3	C17	127.141	43.228
1_1	1_3	set16	251.33	73.9206	C17	10	2	C18	61.9206	21.053
1_1	1_3	set18	95.986	28.2312	C18	6	5	C19	17.2312	5.8586	gap in elctron density
1_1	1_3	set18	159.96	47.0471	C19	7	2	C20	38.0471	12.936	gap in elctron density
				BP
1_1	1_4	set1	90.797	26.705	C1	1	17	C2	8.705	2.9597
1_1	1_4	set2	141.43	41.5971	C2	9	7	C3	25.5971	8.703
1_1	1_4	set3	34.225	10.0662	C3	1	2	C4	7.06618	2.4025
1_1	1_4	set4	262.34	77.1588	C4	5	10	C5	62.1588	21.134
1_1	1_4	set5	345.27	101.55	C5	1	1	C6	99.55	33.847
1_1	1_4	set6	127.32	37.4471	C6	9	7	C7	21.4471	7.292
1_1	1_4	set7	15.177	4.46382	C7	4	6	C8	-5.53618	-1.8823
1_1	1_4	set8	13.236	3.89294	C8	19	5	C9	-20.1071	-6.8364
1_1	1_4	set9	109.4	32.1765	C9	3	1	C10	28.1765	9.58
1_1	1_4	set10	170.37	50.1088	C10	9	3	C11	38.1088	12.957
1_1	1_4	set11	17.238	5.07	C11	6	4	C12	-4.93	-1.6762
1_1	1_4	set12	202.96	59.6941	C12	9	2	C13	48.6941	16.556
1_1	1_4	set13	160.44	47.1882	C13	3	10	C14	34.1882	11.624
1_1	1_4	set14	70.235	20.6574	C14	5	4	C15	11.6574	3.9635
1_1	1_4	set15	71.883	21.1421	C15	2	3	C16	16.1421	5.4883
1_1	1_4	set16	11.344	3.33647	C16	3	2	C17	-1.66353	-0.5656
1_1	1_4	set17	132.14	38.8647	C17	4	5	C18	29.8647	10.154
1_1	1_4	set18	84.34	24.8059	C18	14	8	C19	2.80588	0.954
1_1	1_4	set19	180.65	53.1324	C19	13	13	C20	27.1324	9.225
1_1	1_4	set20	95.389	28.0556	C20	12	21	C21	-4.94441	-1.6811
1_1	1_4	set21	28.86	8.48824	C21	7	4	C22	-2.51176	-0.854
1_1	1_4	set22	92.057	27.0756	C22	5	4	C23	18.0756	6.1457
1_1	1_4	set23	122.43	36.0088	C23	2	15	C24	19.0088	6.463
				BP
1_1	1_5	set1	121.13	35.6265	C4	5	3	C5	27.6265	9.393
1_1	1_5	set2	16.23	4.77353	C5	7	10	C6	-12.2265	-4.157
1_1	1_5	set3	42.982	12.6418	C6	1	2	C7	9.64176	3.2782
1_1	1_5	set4	157.24	46.2471	C7	11	5	C8	30.2471	10.284
1_1	1_5	set5	161.48	47.4941	C8	23	1	C9	23.4941	7.988
1_1	1_5	set6	238.59	70.1735	C9	4	8	C10	58.1735	19.779
1_1	1_5	set7	119.72	35.2118	C10	5	8	C11	22.2118	7.552
1_1	1_5	set8	89.921	26.4474	C11	20	8	C12	-1.55265	-0.5279
1_1	1_5	set9	172.86	50.8412	C12	3	2	C13	45.8412	15.586
1_1	1_5	set10	12.659	3.72324	C13	4	4	C14	-4.27676	-1.4541
1_1	1_6	set1	127.81	37.5912	C1	1	5	C2	31.5912	10.741
1_1	1_6	set2	118.43	34.8324	C2	7	7	C3	20.8324	7.083
1_1	1_6	set3	157.51	46.3265	C3	5	14	C4	27.3265	9.291
1_1	1_6	set4	69.548	20.4553	C4	6	5	C5	9.45529	3.2148
1_1	1_6	set5	236.46	69.5471	C5	5	6	C6	58.5471	19.906
1_1	1_6	set6	129.39	38.0559	C6	3	1	C7	34.0559	11.579	gap in elctron density
1_1
				BP
1_1	1_7	set1	291	85.5882	C1	4	3	C2	78.5882	26.72
1_1	1_7	set2	142.83	42.0088	C2	1	4	C3	37.0088	12.583
1_1	1_7	set3	102.1	30.0294	C3	3	7	C4	20.0294	6.81
1_1	1_7	set4	152.72	44.9176	C4	3	4	C5	37.9176	12.892
1_1	1_7	set5	10.155	2.98676	C5	9	12	C6	-18.0132	-6.1245
1_1	1_7	set6	154.1	45.3235	C6	10	1	C7	34.3235	11.67
1_1	1_7	set7	152.35	44.8088	C7	10	5	C8	29.8088	10.135
1_1	1_7	set8	234.4	68.9412	C8	5	5	C9	58.9412	20.04
1_1	1_7	set9	167.55	49.2794	C9	9	2	C10	38.2794	13.015
1_1	1_7	set10	204.23	60.0676	C10	2	5	C11	53.0676	18.043
1_1	1_7	set11	92.116	27.0929	C11	5	2	C12	20.0929	6.8316
				BP
1_1	1_7	set12	119.32	35.0941	C1	2	2	C2	31.0941	10.572
1_1	1_7	set13	79.911	23.5032	C2	1	6	C3	16.5032	5.6111
1_1	1_7	set14	252.7	74.3235	C3	3	5	C4	66.3235	22.55
1_1	1_7	set15	54.324	15.9776	C4	2	9	C5	4.97765	1.6924
1_1	1_7	set16	313.5	92.2059	C5	2	14	C6	76.2059	25.91	gap in elctron density
1_1	1_7	set17	265.77	78.1676	C6	2	2	C7	74.1676	25.217
1_1	1_7	set18	178.46	52.4882	C7	4	30	C8	18.4882	6.286
1_1	1_7	set19	118.38	34.8176	C8	2	3	C9	29.8176	10.138
1_1	1_7	set20	14.607	4.29618	C9	11	10	C10	-16.7038	-5.6793
1_1	1_7	set21	126.18	37.1118	C10	11	1	C11	25.1118	8.538
				BP
1_1	1_8	set1	80.071	23.5503	C1	7	13	C2	3.55029	1.2071
1_1	1_8	set2	150.96	44.4	C2	4	10	C3	30.4	10.336
1_1	1_8	set3	14.681	4.31794	C3	9	2	C4	-6.68206	-2.2719
1_1	1_8	set4	186.65	54.8971	C4	5	12	C5	37.8971	12.885
1_1	1_8	set5	32.219	9.47618	C5	9	8	C6	-7.52382	-2.5581
1_1	1_8	set6	163.06	47.9588	C6	15	5	C7	27.9588	9.506
1_1	1_8	set7	152.01	44.7088	C7	5	24	C8	15.7088	5.341
1_1	1_8	set8	95.304	28.0306	C8	13	20	C9	-4.96941	-1.6896
1_1	1_8	set9	63.781	18.7591	C9	12	14	C10	-7.24088	-2.4619
1_1	1_8	set10	88.949	26.1615	C10	15	2	C11	9.16147	3.1149
				BP
1_1	1_9	set1	161.25	47.4265	C1	2	5	C2	40.4265	13.745
1_1	1_9	set2	210.21	61.8265	C2	3	5	C3	53.8265	18.301
1_1	1_9	set3	204	60	C3	8	6	C4	46	15.64
1_1	1_9	set11	295.92	87.0353	C4	1	2	C5	84.0353	28.572	gap in elctron density
1_1	1_9	set4	90.142	26.5124	C5	21	6	C6	-0.487647	-0.1658
1_1	1_9	set5	154.91	45.5618	C6	7	10	C7	28.5618	9.711
1_1	1_9	set6	168.04	49.4235	C7	22	2	C8	25.4235	8.644
1_1	1_9	set7	203.11	59.7382	C8	1	4	C9	54.7382	18.611
1_1	1_9	set8	180.99	53.2324	C9	2	5	C10	46.2324	15.719
1_1	1_9	set9	105.33	30.9794	C10	8	2	C11	20.9794	7.133
1_1	1_9	set10	163.26	48.0176	C11	4	9	C12	35.0176	11.906
				BP
1_1	1_10	set1	206.97	60.8735	C1	3	2	C2	55.8735	18.997
1_1	1_10	set2	151	44.4118	C2	2	3	C3	39.4118	13.4
1_1	1_10	set3	194.08	57.0824	C3	4	4	C4	49.0824	16.688
1_1	1_10	set4	159.11	46.7971	C4	20	1	C5	25.7971	8.771
1_1	1_10	set5	288.6	84.8824	C5	2	1	C6	81.8824	27.84
1_1	1_10	set6	196.47	57.7853	C6	6	2	C7	49.7853	16.927
1_1	1_10	set7	223.53	65.7441	C7	3	4	C8	58.7441	19.973
1_1	1_10	set8	202.9	59.6765	C8	5	7	C9	47.6765	16.21
1_1	1_10	set9	177.82	52.3	C9	15	10	C10	27.3	9.282
1_1	1_10	set10	244.99	72.0559	C11	5	3	C12	64.0559	21.779
1_1	1_10	set11	71.447	21.0138	C12	3	9	C13	9.01382	3.0647
1_1	1_10	set12	127.41	37.4735	C13	5	1	C14	31.4735	10.701
1_1	1_10	set13	156.52	46.0353	C14	2	4	C15	40.0353	13.612
1_1	1_10	set14	12.597	3.705	C15	7	8	C16	-11.295	-3.8403
1_1	1_10	set15	150.14	44.1588	C16	7	2	C17	35.1588	11.954
1_1	1_10	set16	179.63	52.8324	C17	3	10	C18	39.8324	13.543
1_1	1_10	set17	164.34	48.3353	C18	2	5	C19	41.3353	14.054
1_1	1_10	set18	156.23	45.95	C19	2	2	C20	41.95	14.263
1_1	1_10	set19	140.13	41.2147	C20	2	2	C21	37.2147	12.653
1_1	1_10	set20	159.02	46.7706	C21	2	8	C22	36.7706	12.502
1_1	1_10	set21	148.86	43.7824	C22	3	2	C23	38.7824	13.186
1_1	1_10	set22	254.82	74.9471	C23	2	10	C24	62.9471	21.402
				BP
1_1	1_11	set1	130.65	38.4265	C1	4	2	C2	32.4265	11.025
1_1	1_11	set9	153.92	45.2706	C2	3	4	C3	38.2706	13.012	gap in elctron density
1_1	1_11	set2	59.002	17.3535	C3	5	3	C4	9.35353	3.1802
1_1	1_11	set3	167.89	49.3794	C4	2	3	C5	44.3794	15.089
1_1	1_11	set4	164.38	48.3471	C5	10	2	C6	36.3471	12.358
1_1	1_11	set5	259.79	76.4088	C6	2	3	C7	71.4088	24.279
1_1	1_11	set6	118.52	34.8588	C7	2	4	C8	28.8588	9.812
1_1	1_11	set7	267.53	78.6853	C8	2	21	C9	55.6853	18.933
1_1	1_11	set8	167.75	49.3382	C9	13	15	C10	21.3382	7.255

## Sheet: sample 2 PN1
Tilt series #	CAP #	linker set	open DNA (O) nm	open DNA (O) bp	starting core	start segment (S) bp	end segment (E) bp	ending core	linker length L=O - S - E, bp	linker length L, nm
				BP
2_1	2_1	set1	118.59	34.8794	C1	21	1	C2	12.8794	4.379
2_1	2_1	set2	142.86	42.0176	C2	8	8	C3	26.0176	8.846
2_1	2_1	set3	183.55	53.9853	C3	6	0	C4	47.9853	16.315
2_1	2_1	set4	195.62	57.5353	C4	4	5	C5	48.5353	16.502
2_1	2_1	set5	127.01	37.3559	C5	7	10	C6	20.3559	6.921
2_1	2_1	set6	226.29	66.5559	C6	2	30	C7	34.5559	11.749
2_1	2_1	set7	115.62	34.0059	C7	0	1	C8	33.0059	11.222
2_1	2_1	set8	199.19	58.5853	C8	3	6	C9	49.5853	16.859	gap in elctron density
2_1	2_1	set9	94.822	27.8888	C9	3	6	C10	18.8888	6.4222
2_1	2_1	set10	297.05	87.3676	C10	7	7	C11	73.3676	24.945
2_1	2_1	set11	175.38	51.5824	C11	2	8	C12	41.5824	14.138
2_1	2_1	set12	218.57	64.2853	C12	0	0	C13	64.2853	21.857
2_1	2_1	set13	76.136	22.3929	C13	4	2	C14	16.3929	5.5736
2_1	2_1	set14	145.52	42.8	C14	8	34	C15	0.8	0.272
2_1	2_1	set15	60.171	17.6974	C15	4	18	C16	-4.30265	-1.4629
2_1	2_1	set16	124.7	36.6765	C16	16	8	C17	12.6765	4.31
2_1	2_1	set17	81.3	23.9118	C17	1	12	C18	10.9118	3.71
2_1	2_1	set18	115.68	34.0235	C18	15	2	C19	17.0235	5.788
2_1				BP
2_1	2_2	set1	170.33	50.0971	C1	7	7	C2	36.0971	12.273	gap in elctron density
2_1	2_2	set2	171.17	50.3441	C2	2	21	C3	27.3441	9.297
2_1	2_2	set3	178.58	52.5235	C3	5	6	C4	41.5235	14.118
2_1	2_2	set4	226.81	66.7088	C4	14	2	C5	50.7088	17.241
2_1	2_2	set5	189.18	55.6412	C5	3	1	C6	51.6412	17.558
2_1	2_2	set6	200.34	58.9235	C6	7	8	C7	43.9235	14.934	gap in elctron density
2_1	2_2	set7	128.1	37.6765	C7	6	2	C8	29.6765	10.09
				BP
2_1	2_3	set1	125.17	36.8147	C1	9	1	C2	26.8147	9.117
2_1	2_3	set2	258.26	75.9588	C2	12	2	C3	61.9588	21.066	gap in elctron density
2_1	2_3	set3	288.87	84.9618	C3	14	13	C4	57.9618	19.707
2_1	2_3	set4	202.42	59.5353	C4	6	13	C5	40.5353	13.782
2_1	2_3	set5	134.61	39.5912	C5	13	4	C6	22.5912	7.681
2_1	2_3	set6	137.29	40.3794	C6	4	7	C7	29.3794	9.989
2_1	2_4	set1	179.22	52.7118	C1	4	3	C2	45.7118	15.542
2_1	2_4	set2	148.06	43.5471	C2	2	17	C3	24.5471	8.346
2_1	2_4	set3	181.14	53.2765	C3	16	2	C4	35.2765	11.994
2_1	2_4	set4	201.66	59.3118	C4	2	14	C5	43.3118	14.726
2_1	2_4	set5	178.51	52.5029	C5	8	4	C6	40.5029	13.771
2_1	2_4	set6	164.08	48.2588	C6	9	6	C7	33.2588	11.308
				BP
2_1	2_5	set1	184.46	54.2529	C1	5	1	C2	48.2529	16.406
2_1	2_5	set2	228.33	67.1559	C2	2	5	C3	60.1559	20.453
2_1	2_5	set3	276.41	81.2971	C3	19	6	C4	56.2971	19.141
2_1	2_5	set4	234.82	69.0647	C4	6	2	C5	61.0647	20.762
2_1	2_5	set5	214.74	63.1588	C5	5	2	C6	56.1588	19.094
2_1	2_5	set6	228.6	67.2353	C6	14	13	C7	40.2353	13.68
2_1	2_5	set7	139.63	41.0676	C7	6	3	C8	32.0676	10.903
2_1	2_5	set8	67.893	19.9685	C8	3	7	C9	9.96853	3.3893
2_1	2_5	set9	220.35	64.8088	C9	2	9	C10	53.8088	18.295
2_1	2_5	set10	130.97	38.5206	C10	7	5	C11	26.5206	9.017
2_1	2_5	set11	56.886	16.7312	C11	8	4	C12	4.73118	1.6086
2_1	2_5	set12	199.69	58.7324	C12	4	12	C13	42.7324	14.529
2_1	2_5	set13	75.674	22.2571	C13	8	4	C14	10.2571	3.4874
2_1	2_5	set14	189.81	55.8265	C14	8	4	C15	43.8265	14.901
2_1	2_5	set15	160.35	47.1618	C15	6	10	C16	31.1618	10.595
2_1	2_5	set16	241.14	70.9235	C16	8	4	C17	58.9235	20.034
2_1	2_5	set17	157.53	46.3324	C17	3	3	C18	40.3324	13.713
2_1	2_5	set18	211.8	62.2941	C18	9	6	C19	47.2941	16.08
2_1	2_5	set19	238.89	70.2618	C19	4	42	C20	24.2618	8.249
2_1	2_5	set20	220.594	64.8806	C20	19	10	C21	35.8806	12.1994
2_1	2_5	set21	219.01	64.4147	C21	12	7	C22	45.4147	15.441
2_1	2_5	set22	259.87	76.4324	C22	20	6	C23	50.4324	17.147	gap in elctron density
2_1	2_5	set23	135.81	39.9441	C23	6	1	C24	32.9441	11.201
2_1	2_6	set1	101.07	29.7265	C2	5	10	C3	14.7265	5.007
2_1	2_6	set2	199.47	58.6676	C3	15	7	C4	36.6676	12.467
2_1	2_6	set3	238.84	70.2471	C4	11	16	C5	43.2471	14.704
2_1	2_6	set4	64.695	19.0279	C5	8	2	C6	9.02794	3.0695
2_1	2_6	set5	177.37	52.1676	C6	2	1	C7	49.1676	16.717
2_1	2_6	set6	198.09	58.2618	C7	3	12	C8	43.2618	14.709	gap in elctron density
2_1	2_6	set7	149.52	43.9765	C8	1	8	C9	34.9765	11.892
2_1	2_6	set8	224.87	66.1382	C9	23	12	C10	31.1382	10.587
				BP
2_1	2_7	set1	159.77	46.9912	C1	1	1	C2	44.9912	15.297
2_1	2_7	set2	186.8	54.9412	C2	1	4	C3	49.9412	16.98
2_1	2_7	set3	194.11	57.0912	C3	3	2	C4	52.0912	17.711
2_1	2_7	set4	162.01	47.65	C4	2	5	C5	40.65	13.821
2_1	2_7	set5	213.02	62.6529	C5	5	4	C6	53.6529	18.242
2_1	2_7	set6	196.49	57.7912	C6	7	7	C7	43.7912	14.889
2_1	2_7	set7	429.48	126.318	C7	3	6	C8	117.318	39.888
2_1	2_7	set8	28.675	8.43382	C8	14	1	C9	-6.56618	-2.2325
2_1	2_7	set9	206.05	60.6029	C9	7	14	C10	39.6029	13.465
2_1	2_7	set10	219.37	64.5206	C10	9	8	C11	47.5206	16.157
2_1	2_7	set11	163.22	48.0059	C11	6	1	C12	41.0059	13.942	gap in elctron density
2_1	2_7	set12	146.25	43.0147	C12	5	1	C13	37.0147	12.585
2_1	2_8	set1	45.199	13.2938	C1	1	1	C2	11.2938	3.8399
2_1	2_8	set2	21.086	6.20176	C2	2	3	C3	1.20176	0.4086
2_1	2_8	set3	126.77	37.2853	C3	5	1	C4	31.2853	10.637
2_1	2_8	set4	91.983	27.0538	C4	9	10	C5	8.05382	2.7383
2_1	2_8	set5	216.08	63.5529	C5	3	7	C6	53.5529	18.208	gap in elctron density
2_1	2_8	set6	111.42	32.7706	C6	1	2	C7	29.7706	10.122
				BP
2_1	2_9	set1	69.417	20.4168	C1	17	1	C2	2.41676	0.8217
2_1	2_9	set2	249.49	73.3794	C2	2	8	C3	63.3794	21.549
2_1	2_9	set3	125.23	36.8324	C3	7	3	C4	26.8324	9.123
2_1	2_9	set4	196.26	57.7235	C4	4	21	C5	32.7235	11.126
2_1	2_9	set5	198.55	58.3971	C5	14	4	C6	40.3971	13.735
2_1	2_9	set6	332.09	97.6735	C6	10	9	C7	78.6735	26.749	gap in elctron density
2_1	2_9	set7	128.63	37.8324	C7	11	26	C8	0.832353	0.283	gap in elctron density
2_1	2_9	set8	74.972	22.0506	C8	5	1	C9	16.0506	5.4572
2_1	2_9	set9	206.15	60.6324	C9	6	3	C10	51.6324	17.555
2_1	2_9	set10	82.111	24.1503	C10	12	4	C11	8.15029	2.7711
2_1	2_9	set11	148.73	43.7441	C11	7	5	C12	31.7441	10.793
2_1	2_9	set12	197.9	58.2059	C12	5	1	C13	52.2059	17.75
				BP
2_1	2_10	set1	211.42	62.1824	C1	6	1	C2	55.1824	18.762
2_1	2_10	set2	118.01	34.7088	C2	5	4	C3	25.7088	8.741
2_1	2_10	set3	147.62	43.4176	C3	7	7	C4	29.4176	10.002
2_1	2_10	set4	209.02	61.4765	C4	15	4	C5	42.4765	14.442
2_1	2_10	set5	199.75	58.75	C5	6	13	C6	39.75	13.515
2_1	2_10	set6	115.75	34.0441	C6	14	3	C7	17.0441	5.795
2_1	2_10	set7	171.73	50.5088	C7	7	17	C8	26.5088	9.013
2_1	2_10	set8	226.06	66.4882	C8	2	2	C9	62.4882	21.246	gap in elctron density
2_1	2_10	set9	100.19	29.4676	C9	3	22	C10	4.46765	1.519
2_1	2_10	set10	112.98	33.2294	C10	2	5	C11	26.2294	8.918
2_1	2_10	set11	263.41	77.4735	C11	13	4	C12	60.4735	20.561
2_1	2_10	set12	81.607	24.0021	C12	2	1	C13	21.0021	7.1407
				BP
2_1	2_11	set1	110.01	32.3559	C1	9	3	C2	20.3559	6.921	gap in elctron density
2_1	2_11	set2	92.095	27.0868	C2	14	3	C3	10.0868	3.4295
2_1	2_11	set3	59.379	17.4644	C3	20	23	C4	-25.5356	-8.6821
2_1	2_11	set4	72.391	21.2915	C4	14	11	C5	-3.70853	-1.2609
2_1	2_11	set5	43.424	12.7718	C5	6	14	C6	-7.22824	-2.4576
2_1	2_11	set6	53.27	15.6676	C6	6	5	C7	4.66765	1.587
2_1	2_11	set7	95.751	28.1621	C7	4	2	C8	22.1621	7.5351
2_1	2_11	set8	134.32	39.5059	C8	12	4	C9	23.5059	7.992	gap in elctron density
2_1	2_11	set9	11.353	3.33912	C9	2	5	C10	-3.66088	-1.2447
2_1	2_11	set10	59.709	17.5615	C10	1	10	C11	6.56147	2.2309
2_1	2_11	set11	130.73	38.45	C11	7	5	C12	26.45	8.993
2_1	2_11	set12	184.93	54.3912	C12	2	12	C13	40.3912	13.733
2_1	2_11	set13	35.442	10.4241	C13	23	3	C14	-15.5759	-5.2958
2_1	2_11	set14	132.47	38.9618	C14	15	14	C15	9.96176	3.387
2_1	2_11	set15	88.742	26.1006	C15	14	2	C16	10.1006	3.4342
2_1	2_11	set16	71.222	20.9476	C16	2	1	C17	17.9476	6.1022
2_1	2_11	set17	222.3	65.3824	C17	4	4	C18	57.3824	19.51	gap in elctron density
				BP
2_1	2_12	set1	182.78	53.7588	C1	5	7	C2	41.7588	14.198
2_1	2_12	set2	275.84	81.1294	C2	12	4	C3	65.1294	22.144
2_1	2_12	set3	22.875	6.72794	C3	7	8	C4	-8.27206	-2.8125
2_1	2_12	set4	11.388	3.34941	C4	13	16	C5	-25.6506	-8.7212
2_1	2_12	set5	80.013	23.5332	C5	4	19	C6	0.533235	0.1813
2_1	2_12	set6	53.172	15.6388	C6	25	25	C7	-34.3612	-11.6828
2_1	2_12	set7	163.62	48.1235	C7	6	4	C8	38.1235	12.962
2_1	2_12	set8	49.328	14.5082	C8	13	11	C9	-9.49176	-3.2272
2_1	2_12	set9	124.78	36.7	C9	19	5	C10	12.7	4.318
2_1	2_12	set10	208.03	61.1853	C10	11	3	C11	47.1853	16.043
2_1	2_12	set11	269.67	79.3147	C11	16	3	C12	60.3147	20.507
				BP
2_1	2_13	set1	87.247	25.6609	C1	12	6	C2	7.66088	2.6047
2_1	2_13	set2	117.16	34.4588	C2	2	11	C3	21.4588	7.296	gap in elctron density
2_1	2_13	set3	155.08	45.6118	C3	5	1	C4	39.6118	13.468
2_1	2_13	set4	100.206	29.4724	C4	7	11	C5	11.4724	3.9006
2_1	2_13	set5	201.63	59.3029	C5	16	23	C6	20.3029	6.903
2_1	2_13	set6	217.21	63.8853	C6	21	10	C7	32.8853	11.181
2_1	2_13	set7	122.13	35.9206	C7	23	2	C8	10.9206	3.713
2_1	2_13	set8	100.95	29.6912	C8	9	27	C9	-6.30882	-2.145	gap in elctron density
2_1	2_13	set9	31.403	9.23618	C9	3	3	C10	3.23618	1.1003
2_1	2_13	set10	29.875	8.78676	C10	13	6	C11	-10.2132	-3.4725
				BP
2_1	2_14	set1	141.18	41.5235	C1	7	5	C2	29.5235	10.038
2_1	2_14	set2	258.19	75.9382	C2	5	6	C3	64.9382	22.079
2_1	2_14	set3	133.08	39.1412	C3	15	8	C4	16.1412	5.488
2_1	2_14	set4	105.28	30.9647	C4	5	11	C5	14.9647	5.088
2_1	2_14	set5	105.67	31.0794	C5	15	2	C6	14.0794	4.787
2_1	2_14	set6	274.52	80.7412	C6	4	4	C7	72.7412	24.732
2_1	2_14	set7	39.49	11.6147	C7	11	16	C8	-15.3853	-5.231
2_1	2_14	set8	48.871	14.3738	C8	1	15	C9	-1.62618	-0.5529
2_1	2_14	set9	133.53	39.2735	C9	7	1	C10	31.2735	10.633
2_1	2_14	set10	246.32	72.4471	C10	1	2	C11	69.4471	23.612
2_1	2_14	set11	283.65	83.4265	C11	12	25	C12	46.4265	15.785
2_1	2_14	set12	228.42	67.1824	C12	6	24	C13	37.1824	12.642	gap in elctron density
2_1	2_14	set13	159.23	46.8324	C13	12	4	C14	30.8324	10.483
2_1	2_14	set14	177.08	52.0824	C14	11	9	C15	32.0824	10.908

## Sheet: sample 9 PN56
Tilt series #	CAP #	linker set	open DNA (O) nm	open DNA (O) bp	starting core	start segment (S) bp	end segment (E) bp	ending core	linker length L=O - S - E, bp	linker length L, nm
9_1				BP
9_1	9_1	set1	187.28	55.0824	C1	7	14	C2	34.0824	11.588
9_1	9_1	set2	247.24	72.7176	C2	8	3	C3	61.7176	20.984
9_1	9_1	set3	270.21	79.4735	C3	4	16	C4	59.4735	20.221
9_1	9_1	set4	304.2	89.4706	C4	3	13	C5	73.4706	24.98
9_1	9_1	set5	173.5	51.0294	C5	4	4	C6	43.0294	14.63
9_1	9_1	set6	276.56	81.3412	C6	2	10	C7	69.3412	23.576
				BP
9_1	9_2_1	set1	192.1	56.5	C1	3	21	C2	32.5	11.05
9_1	9_2_1	set2	284.62	83.7118	C2	10	37	C3	36.7118	12.482
9_1	9_2_1	set3	219.54	64.5706	C3	6	9	C4	49.5706	16.854
9_1	9_2_1	set4	362.09	106.497	C4	10	21	C5	75.4971	25.669
9_1	9_2_1	set5	268.61	79.0029	C5	8	6	C6	65.0029	22.101
9_1	9_2_1	set6	297.98	87.6412	C6	13	8	C7	66.6412	22.658
9_1	9_2_1	set7	283.04	83.2471	C7	8	4	C8	71.2471	24.224
9_1	9_2_1	set8	282.7	83.1471	C8	22	20	C9	41.1471	13.99
9_1	9_2_1	set9	414.08	121.788	C9	5	3	C10	113.788	38.688
9_1	9_2_1	set10	194.38	57.1706	C10	6	7	C11	44.1706	15.018
9_1	9_2_1	set11	295.97	87.05	C11	10	4	C12	73.05	24.837
9_1	9_2_1	set12	253.5	74.5588	C12	6	20	C13	48.5588	16.51
9_1	9_2_1	set13	295.39	86.8794	C13	10	12	C14	64.8794	22.059
9_1	9_2_1	set14	267.54	78.6882	C14	5	4	C15	69.6882	23.694
9_1	9_2_1	set15	174.9	51.4412	C15	6	1	C16	44.4412	15.11
9_1	9_2_1	set16	131.73	38.7441	C16	4	13	C17	21.7441	7.393
9_1	9_2_1	set17	197.7	58.1471	C17	15	14	C18	29.1471	9.91
9_1	9_2_1	set18	177.25	52.1324	C18	9	7	C19	36.1324	12.285
9_1	9_2_1	set19	259.48	76.3176	C19	5	13	C20	58.3176	19.828
9_1	9_2_1	set20	227.44	66.8941	C20	14	18	C21	34.8941	11.864
9_1	9_2_1	set21	227.09	66.7912	C21	8	2	C22	56.7912	19.309
9_1	9_2_1	set22	274.42	80.7118	C22	4	25	C23	51.7118	17.582
9_1	9_2_1	set23	116.33	34.2147	C23	15	5	C24	14.2147	4.833
9_1	9_2_1	set24	187.46	55.1353	C24	24	3	C25	28.1353	9.566
9_1	9_2_1	set25	207.41	61.0029	C25	5	4	C26	52.0029	17.681
9_1	9_2_1	set26	229.62	67.5353	C26	19	7	C27	41.5353	14.122
9_1	9_2_1	set27	323.84	95.2471	C27	1	4	C28	90.2471	30.684
9_1	9_2_1	set28	220.24	64.7765	C28	5	14	C29	45.7765	15.564
9_1	9_2_1	set29	225.12	66.2118	C29	4	9	C30	53.2118	18.092
9_1	9_2_2	set30	163.89	48.2029	C30	1	9	C31	38.2029	12.989
9_1	9_2_2	set31	248.71	73.15	C31	8	12	C32	53.15	18.071
9_1	9_2_2	set32	143.81	42.2971	C32	16	4	C33	22.2971	7.581
9_1	9_2_2	set33	176.58	51.9353	C33	2	2	C34	47.9353	16.298
9_1	9_2_2	set34	137.69	40.4971	C34	4	9	C35	27.4971	9.349
9_1	9_2_2	set35	204.29	60.0853	C35	7	2	C36	51.0853	17.369	gap in density
9_1	9_2_2	set36	175.36	51.5765	C36	9	2	C37	40.5765	13.796
9_1	9_2_2	set37	328.53	96.6265	C37	6	14	C38	76.6265	26.053
9_1	9_2_2	set38	64.729	19.0379	C38	11	27	C39	-18.9621	-6.4471
9_1	9_2_2	set39	311.04	91.4824	C39	12	10	C40	69.4824	23.624
9_1	9_2_2	set40	259.51	76.3265	C40	6	11	C41	59.3265	20.171
9_1	9_2_2	set41	242.42	71.3	C41	15	14	C42	42.3	14.382
9_1	9_2_2	set42	281.8	82.8824	C42	21	6	C43	55.8824	19
9_1	9_2_2	set43	183.32	53.9176	C43	7	19	C44	27.9176	9.492
				BP
9_1	9_3	set1	212.85	62.6029	C1	8	11	C2	43.6029	14.825
9_1	9_3	set2	286.12	84.1529	C2	7	10	C3	67.1529	22.832
9_1	9_3	set3	199.93	58.8029	C3	22	4	C4	32.8029	11.153
9_1	9_3	set4	163.94	48.2176	C4	5	5	C5	38.2176	12.994
9_1	9_3	set5	157.83	46.4206	C5	2	3	C6	41.4206	14.083
9_1	9_3	set6	255.71	75.2088	C6	24	3	C7	48.2088	16.391
9_1	9_3	set7	221.58	65.1706	C7	13	8	C8	44.1706	15.018
9_1	9_3	set8	121.44	35.7176	C8	11	19	C9	5.71765	1.944
9_1	9_3	set9	89.238	26.2465	C9	7	13	C10	6.24647	2.1238
				BP
9_1	9_4	set1	186.39	54.8206	C1	6	2	C2	46.8206	15.919
9_1	9_4	set2	231.74	68.1588	C2	10	6	C3	52.1588	17.734
9_1	9_4	set3	159.84	47.0118	C3	9	2	C4	36.0118	12.244
9_1	9_4	set4	99.502	29.2653	C4	1	5	C5	23.2653	7.9102
9_1	9_4	set5	151.05	44.4265	C5	11	4	C6	29.4265	10.005
9_1	9_4	set6	183.97	54.1088	C6	1	5	C7	48.1088	16.357
				BP
9_1	9_5	set1	38.394	11.2924	C1	5	4	C2	2.29235	0.7794	core clash
9_1	9_5	set2	317.21	93.2971	C2	10	11	C3	72.2971	24.581	gap in density
9_1	9_5	set3	104.87	30.8441	C3	7	5	C4	18.8441	6.407
9_1	9_5	set4	218.77	64.3441	C4	2	5	C5	57.3441	19.497
9_1	9_5	set5	209.84	61.7176	C5	2	16	C6	43.7176	14.864
9_1	9_5	set6	168.6	49.5882	C6	2	5	C7	42.5882	14.48
9_1	9_5	set7	102.47	30.1382	C7	8	3	C8	19.1382	6.507
9_1	9_5	set8	186.63	54.8912	C8	6	3	C9	45.8912	15.603
9_1	9_5	set9	203.02	59.7118	C9	11	5	C10	43.7118	14.862
9_1	9_5	set10	108.6	31.9412	C10	3	6	C11	22.9412	7.8
9_1	9_5	set11	75.608	22.2376	C11	3	1	C12	18.2376	6.2008
9_1	9_5	set12	196.54	57.8059	C12	3	22	C13	32.8059	11.154
9_1	9_5	set13	162.2	47.7059	C13	21	14	C14	12.7059	4.32	gap in density
9_1	9_5	set14	60.57	17.8147	C14	2	5	C15	10.8147	3.677
9_1	9_5	set15	125.3	36.8529	C15	7	2	C16	27.8529	9.47
9_1	9_5	set16	215.67	63.4324	C16	10	18	C17	35.4324	12.047	gap in density
9_1	9_5	set17	104.19	30.6441	C17	3	3	C18	24.6441	8.379
				BP
9_1	9_6	set1	347.37	102.168	C1	3	23	C2	76.1676	25.897
9_1	9_6	set2	182.79	53.7618	C2	5	3	C3	45.7618	15.559	gap in density
9_1	9_6	set3	69.936	20.5694	C3	2	6	C4	12.5694	4.2736
9_1	9_6	set4	213.81	62.8853	C4	5	6	C5	51.8853	17.641
9_1	9_6	set5	224.88	66.1412	C5	17	3	C6	46.1412	15.688	gap in density
9_1	9_6	set6	198.43	58.3618	C6	16	2	C7	40.3618	13.723	gap in density
9_1	9_6	set7	153.77	45.2265	C7	3	13	C8	29.2265	9.937
9_1	9_6	set8	204.43	60.1265	C8	4	5	C9	51.1265	17.383
9_1	9_6	set9	216.57	63.6971	C9	2	8	C10	53.6971	18.257
9_1	9_6	set10	181.63	53.4206	C10	3	2	C11	48.4206	16.463
9_1	9_6	set11	80.08	23.5529	C11	1	1	C12	21.5529	7.328
9_1	9_6	set12	148.95	43.8088	C12	11	12	C13	20.8088	7.075	gap in density
9_1	9_6	set13	238.92	70.2706	C13	4	15	C14	51.2706	17.432	gap in density
9_1	9_6	set14	163.03	47.95	C14	1	7	C15	39.95	13.583
9_1	9_6	set15	137.27	40.3735	C15	2	11	C16	27.3735	9.307
9_1	9_6	set16	215.59	63.4088	C16	6	11	C17	46.4088	15.779	gap in density
				BP
9_1	9_7	set1	114.76	33.7529	C1	12	2	C2	19.7529	6.716
9_1	9_7	set2	57.723	16.9774	C2	15	7	C3	-5.02265	-1.7077
9_1	9_7	set3	188.51	55.4441	C3	13	5	C4	37.4441	12.731
9_1	9_7	set4	67.437	19.8344	C4	3	5	C5	11.8344	4.0237
9_1	9_7	set5	189.29	55.6735	C5	10	1	C6	44.6735	15.189
9_1	9_7	set6	276.64	81.3647	C6	2	18	C7	61.3647	20.864
9_1	9_7	set7	218.39	64.2324	C7	1	1	C8	62.2324	21.159
9_1	9_7	set11	151.82	44.6529	C8	4	2	C9	38.6529	13.142
9_1	9_7	set8	222.88	65.5529	C9	10	8	C10	47.5529	16.168
9_1	9_7	set9	171.78	50.5235	C10	5	5	C11	40.5235	13.778
9_1	9_7	set10	218.4	64.2353	C11	15	4	C12	45.2353	15.38
9_1	9_7	set12	56.066	16.49	C12	4	4	C13	8.49	2.8866
9_1	9_8			BP
9_1	9_8	set1	259.7	76.3824	C1	2	9	C2	65.3824	22.23
9_1	9_8	set2	307.94	90.5706	C2	22	4	C3	64.5706	21.954
9_1	9_8	set3	271.65	79.8971	C3	17	2	C4	60.8971	20.705
9_1	9_8	set4	346.51	101.915	C4	5	1	C5	95.9147	32.611
9_1	9_8	set5	382.71	112.562	C5	1	3	C6	108.562	36.911
9_1	9_8	set6	326.27	95.9618	C6	5	3	C7	87.9618	29.907
9_1	9_8	set7	169.4	49.8235	C7	5	2	C8	42.8235	14.56	gap in density
				BP
9_1	9_9	set1	86.597	25.4697	C1	3	8	C2	14.4697	4.9197
9_1	9_9	set2	152.34	44.8059	C2	11	8	C3	25.8059	8.774	gap in density
9_1	9_9	set3	167.99	49.4088	C3	3	2	C4	44.4088	15.099
9_1	9_9	set4	198.68	58.4353	C4	1	2	C5	55.4353	18.848
9_1	9_9	set5	173.37	50.9912	C5	2	5	C6	43.9912	14.957
9_1	9_9	set6	175.36	51.5765	C6	5	3	C7	43.5765	14.816
9_1	9_9	set7	228.13	67.0971	C7	3	10	C8	54.0971	18.393	gap in density
9_1	9_9	set8	170.36	50.1059	C8	4	5	C9	41.1059	13.976
				BP
9_1	9_10	set1	131.19	38.5853	C1	3	4	C2	31.5853	10.739
9_1	9_10	set2	240.11	70.6206	C2	5	2	C3	63.6206	21.631
9_1	9_10	set3	305.15	89.75	C3	6	5	C4	78.75	26.775
9_1	9_10	set4	235.99	69.4088	C4	3	11	C5	55.4088	18.839
9_1	9_10	set5	157.71	46.3853	C5	3	3	C6	40.3853	13.731
9_1	9_10	set6	185.31	54.5029	C6	4	5	C7	45.5029	15.471
9_1	9_10	set7	162.35	47.75	C7	5	6	C8	36.75	12.495
9_1	9_10	set8	276.96	81.4588	C8	17	9	C9	55.4588	18.856
9_1	9_10	set9	144.29	42.4382	C9	3	3	C10	36.4382	12.389
				BP
9_1	9_11	set1	187.73	55.2147	C1	10	2	C2	43.2147	14.693
9_1	9_11	set2	139.31	40.9735	C2	5	1	C3	34.9735	11.891
9_1	9_11	set3	137.83	40.5382	C3	3	6	C4	31.5382	10.723
9_1	9_11	set4	250.83	73.7735	C4	1	13	C5	59.7735	20.323	gap in density
9_1	9_11	set5	157.29	46.2618	C5	5	2	C6	39.2618	13.349
9_1	9_11	set6	116.33	34.2147	C6	5	10	C7	19.2147	6.533
9_1	9_11	set7	279.55	82.2206	C7	19	4	C8	59.2206	20.135
9_1	9_11	set8	200.01	58.8265	C8	3	4	C9	51.8265	17.621
9_1	9_11	set9	164.08	48.2588	C9	7	8	C10	33.2588	11.308	gap in density
				BP
9_1	9_12	set1	384.78	113.171	C1	10	6	C2	97.1706	33.038
9_1	9_12	set2	233	68.5294	C2	23	4	C3	41.5294	14.12
9_1	9_12	set3	124.84	36.7176	C3	10	7	C4	19.7176	6.704
9_1	9_12	set4	232.48	68.3765	C4	19	11	C5	38.3765	13.048
9_1	9_12	set5	150.9	44.3824	C5	3	9	C6	32.3824	11.01
9_1	9_12	set6	148.97	43.8147	C6	4	16	C7	23.8147	8.097
9_1	9_12	set7	145.04	42.6588	C7	4	6	C8	32.6588	11.104
9_1	9_12	set8	111.92	32.9176	C8	11	5	C9	16.9176	5.752
9_1	9_12	set9	157.72	46.3882	C9	4	19	C10	23.3882	7.952
9_1	9_12	set10	257.75	75.8088	C10	19	4	C11	52.8088	17.955
9_1	9_12	set11	178.7	52.5588	C11	3	2	C12	47.5588	16.17
9_1	9_12	set12	126.43	37.1853	C12	5	5	C13	27.1853	9.243
9_1	9_12	set13	146.18	42.9941	C13	6	29	C14	7.99412	2.718
9_1	9_12	set14	170.76	50.2235	C14	6	5	C15	39.2235	13.336
9_1	9_12	set15	173	50.8824	C15	4	22	C16	24.8824	8.46
				BP
9_1	9_13	set1	31.059	9.135	C1	11	9	C2	-10.865	-3.6941
9_1	9_13	set2	11.218	3.29941	C2	20	51	C3	-67.7006	-23.0182	core clash
9_1	9_13	set3	96.352	28.3388	C3	19	7	C4	2.33882	0.7952
9_1	9_13	set4	84.096	24.7341	C4	10	5	C5	9.73412	3.3096
9_1	9_13	set5	84.255	24.7809	C5	3	15	C6	6.78088	2.3055
9_1	9_13	set6	214.56	63.1059	C6	5	10	C7	48.1059	16.356	gap in density
9_1	9_13	set7	156.6	46.0588	C7	1	3	C8	42.0588	14.3	gap in density
9_1	9_13	set8	125.59	36.9382	C8	9	6	C9	21.9382	7.459
9_1	9_13	set9	248.78	73.1706	C9	29	8	C10	36.1706	12.298
9_1	9_13	set10	84.555	24.8691	C10	9	16	C11	-0.130882	-0.0445
9_1	9_13	set11	96.937	28.5109	C11	7	15	C12	6.51088	2.2137
9_1	9_13	set12	108.01	31.7676	C12	14	9	C13	8.76765	2.981
9_1	9_13	set13	128.84	37.8941	C13	2	12	C14	23.8941	8.124
9_1	9_13	set14	153.55	45.1618	C14	2	5	C15	38.1618	12.975
9_1	9_13	set15	131.54	38.6882	C15	12	4	C16	22.6882	7.714
9_1	9_13	set16	131.3	38.6176	C16	7	15	C17	16.6176	5.65
9_1	9_13	set17	50.506	14.8547	C17	2	17	C18	-4.14529	-1.4094
9_1	9_13	set18	358.12	105.329	C18	49	16	C19	40.3294	13.712
9_1	9_13	set19	84.923	24.9774	C19	9	4	C20	11.9774	4.0723	core clash
9_1	9_13	set20	169.46	49.8412	C20	13	7	C21	29.8412	10.146
9_1	9_13	set21	75.645	22.2485	C21	8	8	C22	6.24853	2.1245
				BP
9_1	9_14	set1	128.31	37.7382	C1	3	9	C2	25.7382	8.751
9_1	9_14	set2	221.52	65.1529	C2	22	16	C3	27.1529	9.232
9_1	9_14	set3	230.38	67.7588	C3	9	7	C4	51.7588	17.598
9_1	9_14	set4	211.35	62.1618	C4	2	3	C5	57.1618	19.435
9_1	9_14	set5	201.32	59.2118	C5	3	5	C6	51.2118	17.412
9_1	9_14	set6	217.7	64.0294	C6	5	6	C7	53.0294	18.03
9_1	9_14	set7	243.75	71.6912	C7	7	9	C8	55.6912	18.935
9_1	9_14	set8	251.87	74.0794	C8	5	4	C9	65.0794	22.127
9_1	9_14	set9	0	0		0	0		7.48	2.5432	uncertain mass
9_1	9_14	set10	0	0		0	0		7.21	2.4514	core clash
				BP
9_1	9_15	set1	93.073	27.3744	C1	16	18	C2	-6.62559	-2.2527
9_1	9_15	set2	169.5	49.8529	C2	5	2	C3	42.8529	14.57
9_1	9_15	set3	220.33	64.8029	C3	4	16	C4	44.8029	15.233
9_1	9_15	set4	135.75	39.9265	C4	10	11	C5	18.9265	6.435
9_1	9_15	set5	91.697	26.9697	C5	12	23	C6	-8.03029	-2.7303
9_1	9_15	set6	186.08	54.7294	C6	30	12	C7	12.7294	4.328
9_1	9_15	set7	111.17	32.6971	C7	4	5	C8	23.6971	8.057
9_1	9_15	set8	162.5	47.7941	C8	5	13	C9	29.7941	10.13
9_1	9_15	set9	254.21	74.7676	C9	3	5	C10	66.7676	22.701
9_1	9_15	set10	156.22	45.9471	C10	8	15	C11	22.9471	7.802
9_1	9_15	set11	163.99	48.2324	C11	24	20	C12	4.23235	1.439
9_1	9_15	set12	67.831	19.9503	C12	10	3	C13	6.95029	2.3631
				BP
9_1	9_16	set1	212.12	62.3882	C1	4	10	C2	48.3882	16.452
9_1	9_16	set2	122.11	35.9147	C2	5	2	C3	28.9147	9.831
9_1	9_16	set3	434.88	127.906	C3	21	10	C4	96.9059	32.948	gap in density
9_1	9_16	set4	218.48	64.2588	C4	7	6	C5	51.2588	17.428
9_1	9_16	set5	329.2	96.8235	C5	2	13	C6	81.8235	27.82
9_1	9_16	set6	341.64	100.482	C6	14	17	C7	69.4824	23.624
9_1	9_16	set7	337.88	99.3765	C7	7	9	C8	83.3765	28.348	gap in density
9_1	9_16	set8	289.18	85.0529	C8	2	1	C9	82.0529	27.898
9_1	9_16	set9	102.55	30.1618	C9	13	6	C10	11.1618	3.795
9_1	9_16	set10	206.35	60.6912	C10	21	3	C11	36.6912	12.475
9_1	9_16	set11	335.34	98.6294	C11	30	7	C12	61.6294	20.954	gap in density
9_1	9_16	set12	233.71	68.7382	C12	24	2	C13	42.7382	14.531
9_1	9_16	set13	226.88	66.7294	C13	11	2	C14	53.7294	18.268

## Sheet: sample 10 PN56
Tilt series #	CAP #	linker set	open DNA (O) nm	open DNA (O) bp	starting core	start segment (S) bp	end segment (E) bp	ending core	linker length L=O - S - E, bp	linker length L, nm
				BP
10_1	10_1	set1	158.48	46.6118	C1	7	4	C2	35.6118	12.108
10_1	10_1	set2	363.18	106.818	C2	17	15	C3	74.8176	25.438
10_1	10_1	set3	299.97	88.2265	C3	5	4	C4	79.2265	26.937
10_1	10_1	set4	301.48	88.6706	C4	4	2	C5	82.6706	28.108
10_1	10_1	set5	183.21	53.8853	C5	22	14	C6	17.8853	6.081	gap in density
10_1	10_1	set6	242.7	71.3824	C6	3	9	C7	59.3824	20.19
10_1	10_1	set7	236.93	69.6853	C7	4	1	C8	64.6853	21.993
10_1	10_1	set8	278.79	81.9971	C8	7	2	C9	72.9971	24.819
10_1	10_1	set9	214.17	62.9912	C9	3	4	C10	55.9912	19.037
10_1	10_1	set10	239.98	70.5824	C10	6	4	C11	60.5824	20.598
10_1	10_1	set11	252.92	74.3882	C11	2	10	C12	62.3882	21.212
10_1	10_1	set12	260	76.4706	C12	8	4	C13	64.4706	21.92
10_1	10_1	set13	14.031	4.12676	C13	3	5	C14	-3.87324	-1.3169
10_1	10_1	set14	8.6973	2.55803	C14	7	16	C15	-20.442	-6.95027
10_1	10_1	set15	217.45	63.9559	C15	4	2	C16	57.9559	19.705	gap in density
10_1	10_1	set16	168.01	49.4147	C16	2	9	C17	38.4147	13.061
				BP
10_1	10_2	set1	108.85	32.0147	C1	9	2	C2	21.0147	7.145	gap in density
10_1	10_2	set2	279.01	82.0618	C2	9	2	C3	71.0618	24.161
10_1	10_2	set3	203.72	59.9176	C3	1	4	C4	54.9176	18.672	gap in density
10_1	10_2	set4	118.74	34.9235	C4	3	9	C5	22.9235	7.794
10_1	10_2	set5	367.06	107.959	C5	7	8	C6	92.9588	31.606
10_1	10_2	set6	198.93	58.5088	C6	2	4	C7	52.5088	17.853
10_1	10_2	set7	235.5	69.2647	C7	5	7	C8	57.2647	19.47
10_1	10_2	set8	304.67	89.6088	C8	4	3	C9	82.6088	28.087
10_1	10_2	set9	206.44	60.7176	C9	18	6	C10	36.7176	12.484
10_1	10_2	set10	344.91	101.444	C10	13	3	C11	85.4441	29.051
10_1	10_2	set11	139.46	41.0176	C11	26	42	C12	-26.9824	-9.174
10_1	10_2	set12	155	45.5882	C12	4	2	C13	39.5882	13.46
				BP
10_1	10_3	set1	169.82	49.9471	C1	2	1	C2	46.9471	15.962	gap in density
10_1	10_3	set2	151.59	44.5853	C2	13	18	C3	13.5853	4.619
10_1	10_3	set3	312.52	91.9176	C3	25	15	C4	51.9176	17.652
10_1	10_3	set4	195.22	57.4176	C4	1	8	C5	48.4176	16.462
10_1	10_3	set5	172.25	50.6618	C5	3	12	C6	35.6618	12.125
10_1	10_3	set6	271.84	79.9529	C6	7	7	C7	65.9529	22.424
10_1	10_3	set7	159.79	46.9971	C7	1	12	C8	33.9971	11.559
10_1	10_3	set8	190.92	56.1529	C8	25	4	C9	27.1529	9.232
10_1	10_3	set9	62.698	18.4406	C9	1	11	C10	6.44059	2.1898
10_1	10_3	set10	417.13	122.685	C10	5	8	C11	109.685	37.293
10_1	10_3	set11	322.9	94.9706	C11	9	5	C12	80.9706	27.53
10_1	10_3	set12	165.57	48.6971	C12	10	4	C13	34.6971	11.797	gap in density
10_1	10_3	set13	223.55	65.75	C13	8	6	C14	51.75	17.595
10_1	10_3	set14	208.23	61.2441	C14	9	6	C15	46.2441	15.723
10_1	10_3	set15	260.31	76.5618	C15	11	5	C16	60.5618	20.591
10_1	10_3	set16	248.48	73.0824	C16	10	15	C17	48.0824	16.348	gap in density
10_1	10_3	set17	132.27	38.9029	C17	8	3	C18	27.9029	9.487
10_1	10_3	set18	191.87	56.4324	C18	3	9	C19	44.4324	15.107
				BP
10_1	10_4	set1	260.23	76.5382	C1	14	5	C2	57.5382	19.563
10_1	10_4	set2	203.86	59.9588	C2	5	8	C3	46.9588	15.966
10_1	10_4	set3	221.8	65.2353	C3	3	4	C4	58.2353	19.8
10_1	10_4	set4	166.47	48.9618	C4	6	5	C5	37.9618	12.907
10_1	10_4	set5	346.5	101.912	C5	16	17	C6	68.9118	23.43	gap in density
10_1	10_4	set6	200.13	58.8618	C6	13	1	C7	44.8618	15.253
10_1	10_4	set7	253.41	74.5324	C7	1	6	C8	67.5324	22.961	gap in density
10_1	10_4	set8	253.48	74.5529	C8	2	11	C9	61.5529	20.928
10_1	10_4	set9	178.05	52.3676	C9	10	19	C10	23.3676	7.945
10_1	10_5	set1	262.65	77.25	C1	10	13	C2	54.25	18.445	gap in density
10_1	10_5	set2	191.8	56.4118	C2	9	2	C3	45.4118	15.44
10_1	10_5	set3	318.4	93.6471	C3	22	4	C4	67.6471	23
10_1	10_5	set4	153.6	45.1765	C4	1	1	C5	43.1765	14.68
10_1	10_5	set5	110.98	32.6412	C5	5	7	C6	20.6412	7.018
10_1	10_5	set6	290.67	85.4912	C6	16	2	C7	67.4912	22.947
10_1	10_5	set7	106.82	31.4176	C7	9	2	C8	20.4176	6.942
10_1	10_5	set8	195.89	57.6147	C8	2	5	C9	50.6147	17.209
10_1	10_5	set9	327.16	96.2235	C9	3	11	C10	82.2235	27.956
10_1	10_5	set10	236.38	69.5235	C10	13	2	C11	54.5235	18.538	gap in density
10_1	10_5	set11	235.03	69.1265	C11	4	2	C12	63.1265	21.463
10_1	10_6	set1	159.14	46.8059	C1	4	3	C2	39.8059	13.534
10_1	10_6	set2	234.97	69.1088	C2	3	6	C3	60.1088	20.437
10_1	10_6	set3	176.82	52.0059	C3	2	3	C4	47.0059	15.982
10_1	10_6	set4	225.12	66.2118	C4	3	6	C5	57.2118	19.452
10_1	10_6	set5	205.29	60.3794	C5	5	2	C6	53.3794	18.149
10_1	10_6	set6	344.15	101.221	C6	4	5	C7	92.2206	31.355
10_1
10_1	10_7	set1	264.89	77.9088	C1	12	3	C2	62.9088	21.389
10_1	10_7	set2	119.67	35.1971	C2	2	6	C3	27.1971	9.247
10_1	10_7	set3	152.58	44.8765	C3	2	4	C4	38.8765	13.218
10_1	10_7	set4	200.72	59.0353	C4	1	11	C5	47.0353	15.992
10_1	10_7	set5	159.48	46.9059	C5	8	2	C6	36.9059	12.548
10_1	10_7	set6	204.06	60.0176	C6	7	7	C7	46.0176	15.646	gap in density
10_1				BP
10_1	10_8	set1	121.3	35.6765	C1	4	2	C2	29.6765	10.09
10_1	10_8	set2	226.96	66.7529	C2	5	8	C3	53.7529	18.276
10_1	10_8	set3	231.59	68.1147	C3	8	5	C4	55.1147	18.739
10_1	10_8	set4	201.76	59.3412	C4	3	7	C5	49.3412	16.776
10_1	10_8	set5	191.27	56.2559	C5	7	5	C6	44.2559	15.047
10_1	10_8	set6	253.08	74.4353	C6	1	2	C7	71.4353	24.288
10_1	10_8	set7	277	81.4706	C7	2	8	C8	71.4706	24.3
10_1	10_8	set8	219.28	64.4941	C8	14	17	C9	33.4941	11.388
10_1	10_8	set9	279.03	82.0676	C9	9	4	C10	69.0676	23.483	gap in density
				BP
10_1	10_9	set1	138.26	40.6647	C1	5	1	C2	34.6647	11.786
10_1	10_9	set2	77.643	22.8362	C2	6	6	C3	10.8362	3.6843
10_1	10_9	set3	189.39	55.7029	C3	9	16	C4	30.7029	10.439	gap in density
10_1	10_9	set4	179.95	52.9265	C4	15	7	C5	30.9265	10.515
10_1	10_9	set5	213.39	62.7618	C5	2	4	C6	56.7618	19.299
10_1	10_9	set6	240.22	70.6529	C6	7	5	C7	58.6529	19.942
10_1	10_9	set7	118.84	34.9529	C7	2	2	C8	30.9529	10.524
10_1	10_9	set8	139.04	40.8941	C8	25	3	C9	12.8941	4.384
10_1	10_9	set9	214.87	63.1971	C9	2	1	C10	60.1971	20.467
10_1	10_9	set10	293.66	86.3706	C10	14	7	C11	65.3706	22.226
10_1	10_9	set11	88.372	25.9918	C11	13	1	C12	11.9918	4.0772
10_1	10_9	set12	280.31	82.4441	C12	3	26	C13	53.4441	18.171	gap in density
10_1	10_9	set13	185.79	54.6441	C13	2	4	C14	48.6441	16.539
10_1	10_9	set14	140.33	41.2735	C14	5	7	C15	29.2735	9.953
10_1	10_9	set15	108.18	31.8176	C15	4	1	C16	26.8176	9.118
10_1	10_9	set16	121.13	35.6265	C16	2	5	C17	28.6265	9.733
10_1	10_9	set17	126.43	37.1853	C17	3	15	C18	19.1853	6.523	gap in density
10_1	10_9	set18	147	43.2353	C18	20	7	C19	16.2353	5.52	gap in density
10_1	10_9	set19	41.348	12.1612	C19	3	5	C20	4.16118	1.4148
10_1	10_10	set1	196.84	57.8941	C1	7	10	C2	40.8941	13.904
10_1	10_10	set2	244.85	72.0147	C2	21	6	C3	45.0147	15.305
10_1	10_10	set3	152.31	44.7971	C3	11	3	C4	30.7971	10.471
10_1	10_10	set4	134.61	39.5912	C4	11	11	C5	17.5912	5.981
10_1	10_10	set5	88.135	25.9221	C5	2	6	C6	17.9221	6.0935
10_1	10_10	set6	147.07	43.2559	C6	7	5	C7	31.2559	10.627
10_1	10_10	set7	207.75	61.1029	C7	4	6	C8	51.1029	17.375
10_1	10_10	set8	175.38	51.5824	C8	17	4	C9	30.5824	10.398
10_1	10_10	set9	227.87	67.0206	C9	37	50	C10	-19.9794	-6.793	gap in density
10_1	10_10	set10	255.14	75.0412	C10	8	9	C11	58.0412	19.734
10_1	10_10	set11	299.24	88.0118	C11	5	7	C12	76.0118	25.844
10_1	10_10	set12	203.43	59.8324	C12	2	12	C13	45.8324	15.583
10_1	10_10	set13	341.59	100.468	C13	6	8	C14	86.4676	29.399
10_1	10_10	set14	161.58	47.5235	C14	4	6	C15	37.5235	12.758
10_1	10_10	set15	80.277	23.6109	C15	28	1	C16	-5.38912	-1.8323	gap in density
10_1	10_10	set16	244.62	71.9471	C16	23	10	C17	38.9471	13.242	gap in density
10_1	10_10	set17	264.68	77.8471	C17	2	7	C18	68.8471	23.408
10_1	10_10	set18	191.41	56.2971	C18	7	6	C19	43.2971	14.721
10_1	10_10	set19	342.76	100.812	C19	13	10	C20	77.8118	26.456	gap in density
10_1	10_10	set20	174.12	51.2118	C20	5	3	C21	43.2118	14.692
10_1	10_10	set21	189.56	55.7529	C21	11	2	C22	42.7529	14.536
10_1	10_10	set22	206.8	60.8235	C22	21	22	C23	17.8235	6.06
10_1	10_10	set23	143.49	42.2029	C23	45	1	C24	-3.79706	-1.291
10_1	10_10	set24	165.2	48.5882	C24	3	9	C25	36.5882	12.44	gap in density
10_1	10_10	set25	274.09	80.6147	C25	4	3	C26	73.6147	25.029
10_1	10_10	set26	157.17	46.2265	C26	39	1	C27	6.22647	2.117
10_1	10_10	set27	197.05	57.9559	C27	7	10	C28	40.9559	13.925
				BP
10_1	10_11	set1	196.5	57.7941	C1	10	3	C2	44.7941	15.23
10_1	10_11	set2	161.78	47.5824	C2	1	3	C3	43.5824	14.818
10_1	10_11	set3	220.75	64.9265	C3	1	2	C4	61.9265	21.055
10_1	10_11	set4	257.38	75.7	C4	1	5	C5	69.7	23.698	gap in density
10_1	10_11	set5	86.188	25.3494	C5	2	4	C6	19.3494	6.5788
10_1	10_11	set6	235.66	69.3118	C6	8	4	C7	57.3118	19.486
10_1	10_11	set7	268.32	78.9176	C7	4	5	C8	69.9176	23.772
10_1	10_11	set8	237.88	69.9647	C8	6	5	C9	58.9647	20.048	gap in density
10_1
10_1	10_12	set1	113.56	33.4	C1	1	5	C2	27.4	9.316
10_1	10_12	set2	201.73	59.3324	C2	2	6	C3	51.3324	17.453
10_1	10_12	set3	230.71	67.8559	C3	4	4	C4	59.8559	20.351
10_1	10_12	set4	168.27	49.4912	C4	9	4	C5	36.4912	12.407
10_1	10_12	set5	252.22	74.1824	C5	5	4	C6	65.1824	22.162
10_1	10_12	set6	302.3	88.9118	C6	5	8	C7	75.9118	25.81
10_1				BP
10_1	10_13	set1	89.578	26.3465	C1	20	29	C2	-22.6535	-7.7022	gap in density
10_1	10_13	set2	159.73	46.9794	C2	13	5	C3	28.9794	9.853
10_1	10_13	set3	221.32	65.0941	C3	5	9	C4	51.0941	17.372
10_1	10_13	set4	269.55	79.2794	C4	9	16	C5	54.2794	18.455
10_1	10_13	set5	209.99	61.7618	C5	2	10	C6	49.7618	16.919	gap in density
10_1	10_13	set6	227.28	66.8471	C6	5	9	C7	52.8471	17.968
10_1	10_13	set7	164.26	48.3118	C7	3	3	C8	42.3118	14.386
10_1	10_13	set8	168.97	49.6971	C8	2	4	C9	43.6971	14.857
10_1	10_13	set9	181.99	53.5265	C9	1	2	C10	50.5265	17.179
10_1	10_13	set10	252.32	74.2118	C10	1	3	C11	70.2118	23.872
10_1	10_13	set11	290.23	85.3618	C11	7	1	C12	77.3618	26.303
10_1	10_13	set12	285.14	83.8647	C12	15	3	C13	65.8647	22.394
10_1	10_13	set13	158.04	46.4824	C13	13	12	C14	21.4824	7.304	gap in density
10_1	10_13	set14	213.83	62.8912	C14	11	4	C15	47.8912	16.283	gap in density
10_1	10_13	set15	65.608	19.2965	C15	13	4	C16	2.29647	0.7808
				BP
10_1	10_14	set1	132.27	38.9029	C1	1	4	C2	33.9029	11.527
10_1	10_14	set2	249.81	73.4735	C2	11	17	C3	45.4735	15.461	gap in density
10_1	10_14	set3	201.1	59.1471	C3	2	5	C4	52.1471	17.73
10_1	10_14	set4	116.73	34.3324	C4	14	2	C5	18.3324	6.233
10_1	10_14	set5	178.91	52.6206	C5	5	2	C6	45.6206	15.511
10_1	10_14	set6	130.71	38.4441	C6	3	5	C7	30.4441	10.351
10_1	10_14	set7	177.07	52.0794	C7	2	2	C8	48.0794	16.347	gap in density
10_1	10_14	set8	249.36	73.3412	C8	8	3	C9	62.3412	21.196
10_1	10_14	set9	159.48	46.9059	C9	3	6	C10	37.9059	12.888	gap in density
10_1	10_14	set10	206.39	60.7029	C10	2	8	C11	50.7029	17.239
10_1	10_14	set11	165.86	48.7824	C11	3	3	C12	42.7824	14.546
10_1	10_14	set12	154.63	45.4794	C12	3	4	C13	38.4794	13.083
10_1	10_14	set13	133.1	39.1471	C13	4	1	C14	34.1471	11.61
				BP
10_1	10_15	set1	213.73	62.8618	C1	8	12	C2	42.8618	14.573
10_1	10_15	set2	104.02	30.5941	C2	14	2	C3	14.5941	4.962
10_1	10_15	set3	186.81	54.9441	C3	6	8	C4	40.9441	13.921
10_1	10_15	set4	214.81	63.1794	C4	30	9	C5	24.1794	8.221
10_1	10_15	set5	118.47	34.8441	C5	4	9	C6	21.8441	7.427
10_1	10_15	set6	224.29	65.9676	C6	15	7	C7	43.9676	14.949
10_1	10_15	set7	176.4	51.8824	C7	5	8	C8	38.8824	13.22
10_1	10_15	set8	213.84	62.8941	C8	2	14	C9	46.8941	15.944
10_1	10_15	set9	120.67	35.4912	C9	8	2	C10	25.4912	8.667
10_1	10_15	set10	47.387	13.9374	C10	3	3	C11	7.93735	2.6987
10_1	10_15	set11	28.997	8.52853	C11	5	4	C12	-0.471471	-0.1603	core clash
10_1	10_15	set12	93.016	27.3576	C12	20	2	C13	5.35765	1.8216
10_1	10_15	set13	180	52.9412	C13	2	4	C14	46.9412	15.96
10_1	10_15	set14	146.19	42.9971	C14	2	1	C15	39.9971	13.599
